# Supplementary material for: Sixteen new species of the genus Pseudopoda Jäger, 2000 from China, Myanmar, and Thailand (Sparassidae, Heteropodinae)
Source: Zookeys. 2018 Oct 22;(791):107–61. doi: 10.3897/zookeys.791.28137 (PMC6205991; doi:10.3897/zookeys.791.28137)
Supplement: XML Treatment for Pseudopoda colubrina [file zookeys.791.28137-treatment3.xml]

<!DOCTYPE tp:taxon-treatment
  PUBLIC "-//TaxonX//DTD Taxonomic Treatment Publishing DTD v0 20100105//EN" "tax-treatment-NSO.dtd">
<tp:taxon-treatment xmlns:tp="http://www.plazi.org/taxpub"><tp:treatment-meta><kwd-group><label>Taxon classification</label><kwd><named-content xmlns:xlink="http://www.w3.org/1999/xlink" content-type="kingdom">Animalia</named-content></kwd><kwd><named-content xmlns:xlink="http://www.w3.org/1999/xlink" content-type="order">Araneae</named-content></kwd><kwd><named-content xmlns:xlink="http://www.w3.org/1999/xlink" content-type="family">Sparassidae</named-content></kwd></kwd-group><mixed-citation publication-type="journal"><person-group><name><surname>Jiang</surname><given-names>Tongyao</given-names></name><name><surname>Zhao</surname><given-names>Qingyuan</given-names></name><name><surname>Li</surname><given-names>Shuqiang</given-names></name></person-group><article-title>Sixteen new species of the genus <italic><tp:taxon-name><tp:taxon-name-part taxon-name-part-type="genus" reg="Pseudopoda">Pseudopoda</tp:taxon-name-part></tp:taxon-name></italic> Jäger, 2000 from China, Myanmar, and Thailand (<tp:taxon-name><tp:taxon-name-part taxon-name-part-type="family">Sparassidae</tp:taxon-name-part></tp:taxon-name>, <tp:taxon-name><tp:taxon-name-part taxon-name-part-type="subfamily">Heteropodinae</tp:taxon-name-part></tp:taxon-name>)</article-title><source>Zookeys</source><day>22</day><month>10</month><year>2018</year><volume>2018</volume><issue>791</issue><fpage>107</fpage><lpage>161</lpage><pub-id pub-id-type="doi">10.3897/zookeys.791.28137</pub-id></mixed-citation></tp:treatment-meta><tp:nomenclature><tp:taxon-name>
                <tp:taxon-name-part taxon-name-part-type="genus" reg="Pseudopoda">Pseudopoda</tp:taxon-name-part>
                <tp:taxon-name-part taxon-name-part-type="species" reg="colubrina">colubrina</tp:taxon-name-part>
                <object-id xmlns:xlink="http://www.w3.org/1999/xlink" content-type="zoobank" xlink:type="simple">http://zoobank.org/8EDAFE92-8991-4BD0-A68F-C3895F419AB5</object-id>
              </tp:taxon-name><tp:taxon-authority>Zhao &amp; Li</tp:taxon-authority><tp:taxon-status xmlns:xlink="http://www.w3.org/1999/xlink" xlink:type="simple">sp. n.</tp:taxon-status><xref ref-type="fig" rid="F3">Figs 3</xref><xref ref-type="fig" rid="F4">, 4</xref><xref ref-type="fig" rid="F5">, 5</xref><xref ref-type="fig" rid="F37">, 37</xref><!--PageBreak--></tp:nomenclature><tp:treatment-sec sec-type="type material" id="SECID0ECGAE"><title>Type material.</title><p><bold>Holotype</bold> ♂: Myanmar, Kachin State, Putao, road to Ziradum Village, <named-content xmlns:xlink="http://www.w3.org/1999/xlink" content-type="dwc:verbatimCoordinates" xlink:type="simple"><named-content content-type="geo-json" specific-use="{&#34;type&#34;:&#34;Point&#34;,&#34;coordinates&#34;:[97.109450,27.560283]}" id="NCID0ENGAE" xlink:type="simple">27°33.617'N, 97°06.567'E</named-content></named-content>, 1003 m, 8 V 2017, J. Wu &amp; Z. Chen. <bold>Paratype</bold>: 1 ♀, same locality as holotype, 13 XII 2016, J. Wu.</p></tp:treatment-sec><tp:treatment-sec sec-type="etymology" id="SECID0EUGAE"><title>Etymology.</title><p>The specific name is derived from the Latin word <italic>colubrinus, -a, -um</italic>, meaning ‘serpentine, winding’, and referring to the shape of embolus in this species, which coils at the basal part and erects distally and looks like an alarmed snake; adjective.</p></tp:treatment-sec><tp:treatment-sec sec-type="diagnosis" id="SECID0E3GAE"><title>Diagnosis.</title><p>Small to median-sized <italic><tp:taxon-name><tp:taxon-name-part taxon-name-part-type="genus" reg="Pseudopoda">Pseudopoda</tp:taxon-name-part></tp:taxon-name></italic> species. Male resembles <italic><tp:taxon-name><tp:taxon-name-part taxon-name-part-type="genus" reg="Pseudopoda">P.</tp:taxon-name-part><tp:taxon-name-part taxon-name-part-type="species" reg="wu">wu</tp:taxon-name-part></tp:taxon-name></italic> Jäger, Li &amp; Krehenwinkel, 2015 (see <xref ref-type="bibr" rid="B7">Jäger et al. 2015</xref>: 384, figs 115–129) and <italic><tp:taxon-name><tp:taxon-name-part taxon-name-part-type="genus" reg="Pseudopoda">P.</tp:taxon-name-part><tp:taxon-name-part taxon-name-part-type="species" reg="tji">tji</tp:taxon-name-part></tp:taxon-name></italic> Jäger, 2015 (see <xref ref-type="bibr" rid="B6">Jäger 2015</xref>: 333, figs 1–15, 91) by: 1. embolus robust but twisted, forming loops (Figure <xref ref-type="fig" rid="F4">4A, B</xref>; rarely seem in other <italic><tp:taxon-name><tp:taxon-name-part taxon-name-part-type="genus" reg="Pseudopoda">Pseudopoda</tp:taxon-name-part></tp:taxon-name></italic> spp.); 2. conductor absent (Figure <xref ref-type="fig" rid="F4">4A, B</xref>). It can be easily distinguished from the two congeners by the following combination of characters: 1. only basal part of embolus twisted, distal part elongated and mildly bent (Figure <xref ref-type="fig" rid="F4">4A, B</xref>; distal part coiled in <italic><tp:taxon-name><tp:taxon-name-part taxon-name-part-type="genus" reg="Pseudopoda">P.</tp:taxon-name-part><tp:taxon-name-part taxon-name-part-type="species" reg="tji">tji</tp:taxon-name-part></tp:taxon-name></italic> and <italic><tp:taxon-name><tp:taxon-name-part taxon-name-part-type="genus" reg="Pseudopoda">P.</tp:taxon-name-part><tp:taxon-name-part taxon-name-part-type="species" reg="wu">wu</tp:taxon-name-part></tp:taxon-name></italic>); 2. tegulum occupying two third of alveolus (Figure <xref ref-type="fig" rid="F3">3B</xref>; covering whole or most of alveolus in <italic><tp:taxon-name><tp:taxon-name-part taxon-name-part-type="genus" reg="Pseudopoda">P.</tp:taxon-name-part><tp:taxon-name-part taxon-name-part-type="species" reg="tji">tji</tp:taxon-name-part></tp:taxon-name></italic> and <italic><tp:taxon-name><tp:taxon-name-part taxon-name-part-type="genus" reg="Pseudopoda">P.</tp:taxon-name-part><tp:taxon-name-part taxon-name-part-type="species" reg="wu">wu</tp:taxon-name-part></tp:taxon-name></italic>).</p><fig id="F3" position="float" orientation="portrait"><label>Figure 3.</label><caption><p><italic><tp:taxon-name><tp:taxon-name-part taxon-name-part-type="genus" reg="Pseudopoda">Pseudopoda</tp:taxon-name-part><tp:taxon-name-part taxon-name-part-type="species" reg="colubrina">colubrina</tp:taxon-name-part></tp:taxon-name></italic> Zhao &amp; Li, sp. n., left palp of male holotype. <bold>A</bold> Prolateral view <bold>B</bold> Ventral view <bold>C</bold> Retrolateral view. Scale bar equal for <bold>A, B, C</bold>.</p></caption><graphic xmlns:xlink="http://www.w3.org/1999/xlink" xlink:href="zookeys-791-107-g003.jpg" position="float" orientation="portrait" xlink:type="simple" id="oo_236740.jpg"/></fig><fig id="F4" position="float" orientation="portrait"><label>Figure 4.</label><caption><p><italic><tp:taxon-name><tp:taxon-name-part taxon-name-part-type="genus" reg="Pseudopoda">Pseudopoda</tp:taxon-name-part><tp:taxon-name-part taxon-name-part-type="species" reg="colubrina">colubrina</tp:taxon-name-part></tp:taxon-name></italic> Zhao &amp; Li, sp. n., male holotype. <bold>A</bold> Bulb, ventral view <bold>B</bold> Bulb, dorsal view <bold>C</bold> Habitus, dorsal view <bold>D</bold> Habitus, ventral view. Scale bar equal for <bold>A, B.</bold></p></caption><graphic xmlns:xlink="http://www.w3.org/1999/xlink" xlink:href="zookeys-791-107-g004.jpg" position="float" orientation="portrait" xlink:type="simple" id="oo_236741.jpg"/></fig><p>Female resembles <italic><tp:taxon-name><tp:taxon-name-part taxon-name-part-type="genus" reg="Pseudopoda">P.</tp:taxon-name-part><tp:taxon-name-part taxon-name-part-type="species" reg="hyatti">hyatti</tp:taxon-name-part></tp:taxon-name></italic> Jäger, 2001 (see <xref ref-type="bibr" rid="B5">Jäger 2001</xref>: 72, figs 41j–m, 84) by: 1. posterior part of lateral lobes surpassing the epigastric furrow; 2. loops of internal duct system mainly winding near the central axis, running transversally (Figure <xref ref-type="fig" rid="F5">5A, B, E</xref>). <!--PageBreak-->It can be distinguished from the latter by the following combination of characters: 1. copulatory opening located at the middle to posterior part of epigyne (Figure <xref ref-type="fig" rid="F5">5A</xref>; located near the anterior margin of lateral lobe in <italic><tp:taxon-name><tp:taxon-name-part taxon-name-part-type="genus" reg="Pseudopoda">P.</tp:taxon-name-part><tp:taxon-name-part taxon-name-part-type="species" reg="hyatti">hyatti</tp:taxon-name-part></tp:taxon-name></italic>); 2. anterior margin of epigynal field truncated, anterior bands absent (Figure <xref ref-type="fig" rid="F5">5A</xref>; anterior margin of epigynal field trilobate with short anterior bands in <italic><tp:taxon-name><tp:taxon-name-part taxon-name-part-type="genus" reg="Pseudopoda">P.</tp:taxon-name-part><tp:taxon-name-part taxon-name-part-type="species" reg="hyatti">hyatti</tp:taxon-name-part></tp:taxon-name></italic>).</p><fig id="F5" position="float" orientation="portrait"><label>Figure 5.</label><caption><p><italic><tp:taxon-name><tp:taxon-name-part taxon-name-part-type="genus" reg="Pseudopoda">Pseudopoda</tp:taxon-name-part><tp:taxon-name-part taxon-name-part-type="species" reg="colubrina">colubrina</tp:taxon-name-part></tp:taxon-name></italic> Zhao &amp; Li, sp. n., paratype female. <bold>A</bold> Epigyne, ventral view <bold>B</bold> Vulva, dorsal view <bold>C</bold> Habitus, dorsal view <bold>D</bold> Habitus, ventral view <bold>E</bold> Schematic course of internal duct system, dorsal view.</p></caption><graphic xmlns:xlink="http://www.w3.org/1999/xlink" xlink:href="zookeys-791-107-g005.jpg" position="float" orientation="portrait" xlink:type="simple" id="oo_236742.jpg"/></fig></tp:treatment-sec><tp:treatment-sec sec-type="description" id="SECID0ECPAE"><title>Description.</title><p>Male (holotype). Body length 8.8, DS length 4.3, DS width 4.1, OS length 4.5, OS width 4.0. Eyes: AME 0.17, ALE 0.34, PME 0.29, PLE 0.28, AME-AME 0.23, AME-ALE 0.09, PME-PME 0.16, PME-PLE 0.33, AME-PME 0.37, ALE-PLE 0.32, CH AME 0.60, CH ALE 0.39. Leg formula: II-I-IV-III. Spination: palp 131, 101, 2101; legs: femur I-II 323, III 322, IV 321; patella I-IV 101; tibia I-II 2026, III 2126, IV 2026; metatarsus I-II 1014, III 2025, IV 3036. Measurements of palp and legs: palp 6.3 (2.0, 0.9, 1.1, -, 2.3), leg I 20.4 (5.8, 2.0, 5.9, 4.9, 1.8), leg II 22.1 (6.1, 2.3, 6.4, 5.4, 1.9), leg III 16.7 (5.0, 1.8, 4.5, 4.0, 1.4), leg IV 19.6 (5.6, 1.7, <!--PageBreak--><!--PageBreak--><!--PageBreak-->5.0, 5.5, 1.8). Promargin of chelicerae with three teeth, retromargin with four teeth. Cheliceral furrow with ca. 21 denticles.</p><p>Palp as in diagnosis. Cymbium slender, tip slightly bent prolaterally, with a distinct retrobasal bulge. RTA arising basally from tibia, simple but elongated, blunt in retrolateral view (Figure <xref ref-type="fig" rid="F3">3A–C</xref>). Sperm duct bending near the top of tegulum, then running submarginally retrolaterally in tegulum. Basal part of embolus with distinct double rims. Tip of embolus pointing distally prolaterally. Conductor completely absent, like a few other species (e.g. <italic><tp:taxon-name><tp:taxon-name-part taxon-name-part-type="genus" reg="Pseudopoda">P.</tp:taxon-name-part><tp:taxon-name-part taxon-name-part-type="species" reg="ashcharya">ashcharya</tp:taxon-name-part></tp:taxon-name></italic> Jäger &amp; Kulkarni, 2016) (Figure <xref ref-type="fig" rid="F4">4A, B</xref>).</p><p>Coloration in ethanol: carapace yellowish. Radial furrows and fovea darker brown. Dorsal opisthosoma reddish brown. Legs yellowish, with randomly distributed brown dots (Figure <xref ref-type="fig" rid="F4">4C, D</xref>).</p><p>Female (paratype). Body length 10.0, DS length 4.9, DS width 4.3, OS length 5.1, OS width 3.2. Eyes: AME 0.22, ALE 0.33, PME 0.25, PLE 0.31, AME-AME 0.20, AME-ALE 0.04, PME-PME 0.20, PME-PLE 0.41, AME-PME 0.40, ALE-PLE 0.37, CH AME 0.51, CH ALE 0.41. Leg formula: II-IV-I-III. Spination: palp 131, 101, 2121, 1014; legs: femur I-II 323, III 322, IV 321; patella I-IV 101; tibia I-IV 2026; metatarsus I 1014, II-III 2024, IV 3036. Measurements of palp and legs: palp 5.3 (1.6, 0.7, 1.0, -, 2.0), leg I 17.6 (4.9, 2.0, 5.0, 4.2, 1.5), leg II 19.2 (5.5, 2.2, 5.5, 4.4, 1.6), leg III 14.9 (4.4, 1.8, 3.9, 3.4, 1.4), leg IV 18.1 (5.5, 1.8, 4.5, 4.6, 1.7). Promargin of chelicerae with three teeth, retromargin with four teeth. Cheliceral furrow with ca. 20 denticles.</p><p>Epigyne as in diagnosis. Epigynal field with nearly equal length in transverse and longitudinal axis. Lateral lobes longer in longitudinal axis. Median margin of lateral lobes touching each other medially. Internal duct system with loops looming through the lateral lobes in ventral view (Figure <xref ref-type="fig" rid="F5">5A</xref>). A pair of small appendages present (Figure <xref ref-type="fig" rid="F5">5E</xref>).</p><p>Coloration in ethanol: As in male, but generally darker with more dots and patches (Figure <xref ref-type="fig" rid="F5">5C, D</xref>).</p></tp:treatment-sec><tp:treatment-sec sec-type="distribution" id="SECID0EYQAE"><title>Distribution.</title><p>Known only from the type locality.</p></tp:treatment-sec><tp:treatment-sec><!--Section generated to contain objects referenced in tp:taxon-treatment.--><fig id="F37" position="float" orientation="portrait"><label>Figure 37.</label><caption><p>Distribution map of the sixteen new species from the genus <italic><tp:taxon-name><tp:taxon-name-part taxon-name-part-type="genus" reg="Pseudopoda">Pseudopoda</tp:taxon-name-part></tp:taxon-name></italic>. The numbers represent the different species <bold>1</bold><italic><tp:taxon-name><tp:taxon-name-part taxon-name-part-type="genus" reg="Pseudopoda">P.</tp:taxon-name-part><tp:taxon-name-part taxon-name-part-type="species" reg="chayuensis">chayuensis</tp:taxon-name-part></tp:taxon-name></italic> Zhao &amp; Li, sp. n. <bold>2</bold><italic><tp:taxon-name><tp:taxon-name-part taxon-name-part-type="genus" reg="Pseudopoda">P.</tp:taxon-name-part><tp:taxon-name-part taxon-name-part-type="species" reg="colubrina">colubrina</tp:taxon-name-part></tp:taxon-name></italic> Zhao &amp; Li, sp. n. <bold>3</bold><italic><tp:taxon-name><tp:taxon-name-part taxon-name-part-type="genus" reg="Pseudopoda">P.</tp:taxon-name-part><tp:taxon-name-part taxon-name-part-type="species" reg="conaensis">conaensis</tp:taxon-name-part></tp:taxon-name></italic> Zhao &amp; Li, sp. n. <bold>4</bold><italic><tp:taxon-name><tp:taxon-name-part taxon-name-part-type="genus" reg="Pseudopoda">P.</tp:taxon-name-part><tp:taxon-name-part taxon-name-part-type="species" reg="daxing">daxing</tp:taxon-name-part></tp:taxon-name></italic> Zhao &amp; Li, sp. n. <bold>5</bold><italic><tp:taxon-name><tp:taxon-name-part taxon-name-part-type="genus" reg="Pseudopoda">P.</tp:taxon-name-part><tp:taxon-name-part taxon-name-part-type="species" reg="gexiao">gexiao</tp:taxon-name-part></tp:taxon-name></italic> Zhao &amp; Li, sp. n. <bold>6</bold><italic><tp:taxon-name><tp:taxon-name-part taxon-name-part-type="genus" reg="Pseudopoda">P.</tp:taxon-name-part><tp:taxon-name-part taxon-name-part-type="species" reg="maeklongensis">maeklongensis</tp:taxon-name-part></tp:taxon-name></italic> Zhao &amp; Li, sp. n. <bold>7</bold><italic><tp:taxon-name><tp:taxon-name-part taxon-name-part-type="genus" reg="Pseudopoda">P.</tp:taxon-name-part><tp:taxon-name-part taxon-name-part-type="species" reg="medogensis">medogensis</tp:taxon-name-part></tp:taxon-name></italic> Zhao &amp; Li, sp. n. <bold>8</bold><italic><tp:taxon-name><tp:taxon-name-part taxon-name-part-type="genus" reg="Pseudopoda">P.</tp:taxon-name-part><tp:taxon-name-part taxon-name-part-type="species" reg="nyingchiensis">nyingchiensis</tp:taxon-name-part></tp:taxon-name></italic> Zhao &amp; Li, sp. n. <bold>9</bold><italic><tp:taxon-name><tp:taxon-name-part taxon-name-part-type="genus" reg="Pseudopoda">P.</tp:taxon-name-part><tp:taxon-name-part taxon-name-part-type="species" reg="putaoensis">putaoensis</tp:taxon-name-part></tp:taxon-name></italic> Zhao &amp; Li, sp. n. <bold>10</bold><italic><tp:taxon-name><tp:taxon-name-part taxon-name-part-type="genus" reg="Pseudopoda">P.</tp:taxon-name-part><tp:taxon-name-part taxon-name-part-type="species" reg="shacunensis">shacunensis</tp:taxon-name-part></tp:taxon-name></italic> Zhao &amp; Li, sp. n. <bold>11</bold><italic><tp:taxon-name><tp:taxon-name-part taxon-name-part-type="genus" reg="Pseudopoda">P.</tp:taxon-name-part><tp:taxon-name-part taxon-name-part-type="species" reg="shuo">shuo</tp:taxon-name-part></tp:taxon-name></italic> Zhao &amp; Li, sp. n. <bold>12</bold><italic><tp:taxon-name><tp:taxon-name-part taxon-name-part-type="genus" reg="Pseudopoda">P.</tp:taxon-name-part><tp:taxon-name-part taxon-name-part-type="species" reg="subbirmanica">subbirmanica</tp:taxon-name-part></tp:taxon-name></italic> Zhao &amp; Li, sp. n. <bold>13</bold><italic><tp:taxon-name><tp:taxon-name-part taxon-name-part-type="genus" reg="Pseudopoda">P.</tp:taxon-name-part><tp:taxon-name-part taxon-name-part-type="species" reg="titan">titan</tp:taxon-name-part></tp:taxon-name></italic> Zhao &amp; Li, sp. n. <bold>14</bold><italic><tp:taxon-name><tp:taxon-name-part taxon-name-part-type="genus" reg="Pseudopoda">P.</tp:taxon-name-part><tp:taxon-name-part taxon-name-part-type="species" reg="xia">xia</tp:taxon-name-part></tp:taxon-name></italic> Zhao &amp; Li, sp. n. <bold>15</bold><italic><tp:taxon-name><tp:taxon-name-part taxon-name-part-type="genus" reg="Pseudopoda">P.</tp:taxon-name-part><tp:taxon-name-part taxon-name-part-type="species" reg="yuanjiangensis">yuanjiangensis</tp:taxon-name-part></tp:taxon-name></italic> Zhao &amp; Li, sp. n. <bold>16</bold><italic><tp:taxon-name><tp:taxon-name-part taxon-name-part-type="genus" reg="Pseudopoda">P.</tp:taxon-name-part><tp:taxon-name-part taxon-name-part-type="species" reg="zixiensis">zixiensis</tp:taxon-name-part></tp:taxon-name></italic> Zhao &amp; Li, sp. n.</p></caption><graphic xmlns:xlink="http://www.w3.org/1999/xlink" xlink:href="zookeys-791-107-g037.jpg" position="float" orientation="portrait" xlink:type="simple" id="oo_236774.jpg"/></fig></tp:treatment-sec><ref-list><ref id="B7"><mixed-citation xmlns:xlink="http://www.w3.org/1999/xlink" xlink:type="simple"><person-group><name name-style="western"><surname>Jäger</surname><given-names>P</given-names></name><name name-style="western"><surname>Li</surname><given-names>S</given-names></name><name name-style="western"><surname>Krehenwinkel</surname><given-names>H</given-names></name></person-group> (<year>2015</year>) <article-title>Morphological and molecular taxonomic analysis of <italic><tp:taxon-name><tp:taxon-name-part taxon-name-part-type="genus">Pseudopoda</tp:taxon-name-part></tp:taxon-name></italic> Jäger, 2000 (<tp:taxon-name><tp:taxon-name-part taxon-name-part-type="order">Araneae</tp:taxon-name-part></tp:taxon-name>: <tp:taxon-name><tp:taxon-name-part taxon-name-part-type="family">Sparassidae</tp:taxon-name-part></tp:taxon-name>: <tp:taxon-name><tp:taxon-name-part taxon-name-part-type="subfamily">Heteropodinae</tp:taxon-name-part></tp:taxon-name>) in Sichuan Province, China.</article-title><source>Zootaxa</source><volume>3999</volume>(<issue>3</issue>): <fpage>363</fpage>–<lpage>392</lpage>. <ext-link xlink:type="simple" ext-link-type="doi" xlink:href="10.11646/zootaxa.3999.3.3">https://doi.org/10.11646/zootaxa.3999.3.3</ext-link></mixed-citation></ref><ref id="B6"><mixed-citation xmlns:xlink="http://www.w3.org/1999/xlink" xlink:type="simple"><person-group><name name-style="western"><surname>Jäger</surname><given-names>P</given-names></name></person-group> (<year>2015</year>) <article-title>Conductor-less and vertically niched: new species of the genus <italic><tp:taxon-name><tp:taxon-name-part taxon-name-part-type="genus">Pseudopoda</tp:taxon-name-part></tp:taxon-name></italic> (<tp:taxon-name><tp:taxon-name-part taxon-name-part-type="order">Araneae</tp:taxon-name-part></tp:taxon-name>: <tp:taxon-name><tp:taxon-name-part taxon-name-part-type="family">Sparassidae</tp:taxon-name-part></tp:taxon-name>: <tp:taxon-name><tp:taxon-name-part taxon-name-part-type="subfamily">Heteropodinae</tp:taxon-name-part></tp:taxon-name>) from Myanmar.</article-title><source>Arachnology</source><volume>16</volume>(<issue>9</issue>): <fpage>333</fpage>–<lpage>350</lpage>. <ext-link xlink:type="simple" ext-link-type="doi" xlink:href="10.13156/arac.2015.16.9.333">https://doi.org/10.13156/arac.2015.16.9.333</ext-link></mixed-citation></ref><ref id="B5"><mixed-citation xmlns:xlink="http://www.w3.org/1999/xlink" xlink:type="simple"><person-group><name name-style="western"><surname>Jäger</surname><given-names>P</given-names></name></person-group> (<year>2001</year>) <article-title>Diversität der Riesenkrabbenspinnen im Himalaya – die Radiation zweier Gattungen in den Schneetropen (<tp:taxon-name><tp:taxon-name-part taxon-name-part-type="order">Araneae</tp:taxon-name-part></tp:taxon-name>, <tp:taxon-name><tp:taxon-name-part taxon-name-part-type="family">Sparassidae</tp:taxon-name-part></tp:taxon-name>, <tp:taxon-name><tp:taxon-name-part taxon-name-part-type="subfamily">Heteropodinae</tp:taxon-name-part></tp:taxon-name>).</article-title><source>Courier Forschungsinstitut Senckenberg</source><volume>232</volume>: <fpage>1</fpage>–<lpage>136</lpage>.</mixed-citation></ref></ref-list></tp:taxon-treatment>
