# Supplementary material for: Sixteen new species of the genus Pseudopoda Jäger, 2000 from China, Myanmar, and Thailand (Sparassidae, Heteropodinae)
Source: Zookeys. 2018 Oct 22;(791):107–61. doi: 10.3897/zookeys.791.28137 (PMC6205991; doi:10.3897/zookeys.791.28137)
Supplement: XML Treatment for Pseudopoda gexiao [file zookeys.791.28137-treatment6.xml]

<!DOCTYPE tp:taxon-treatment
  PUBLIC "-//TaxonX//DTD Taxonomic Treatment Publishing DTD v0 20100105//EN" "tax-treatment-NSO.dtd">
<tp:taxon-treatment xmlns:tp="http://www.plazi.org/taxpub"><tp:treatment-meta><kwd-group><label>Taxon classification</label><kwd><named-content xmlns:xlink="http://www.w3.org/1999/xlink" content-type="kingdom">Animalia</named-content></kwd><kwd><named-content xmlns:xlink="http://www.w3.org/1999/xlink" content-type="order">Araneae</named-content></kwd><kwd><named-content xmlns:xlink="http://www.w3.org/1999/xlink" content-type="family">Sparassidae</named-content></kwd></kwd-group><mixed-citation publication-type="journal"><person-group><name><surname>Jiang</surname><given-names>Tongyao</given-names></name><name><surname>Zhao</surname><given-names>Qingyuan</given-names></name><name><surname>Li</surname><given-names>Shuqiang</given-names></name></person-group><article-title>Sixteen new species of the genus <italic><tp:taxon-name><tp:taxon-name-part taxon-name-part-type="genus" reg="Pseudopoda">Pseudopoda</tp:taxon-name-part></tp:taxon-name></italic> Jäger, 2000 from China, Myanmar, and Thailand (<tp:taxon-name><tp:taxon-name-part taxon-name-part-type="family">Sparassidae</tp:taxon-name-part></tp:taxon-name>, <tp:taxon-name><tp:taxon-name-part taxon-name-part-type="subfamily">Heteropodinae</tp:taxon-name-part></tp:taxon-name>)</article-title><source>Zookeys</source><day>22</day><month>10</month><year>2018</year><volume>2018</volume><issue>791</issue><fpage>107</fpage><lpage>161</lpage><pub-id pub-id-type="doi">10.3897/zookeys.791.28137</pub-id></mixed-citation></tp:treatment-meta><tp:nomenclature><tp:taxon-name>
                <tp:taxon-name-part taxon-name-part-type="genus" reg="Pseudopoda">Pseudopoda</tp:taxon-name-part>
                <tp:taxon-name-part taxon-name-part-type="species" reg="gexiao">gexiao</tp:taxon-name-part>
                <object-id xmlns:xlink="http://www.w3.org/1999/xlink" content-type="zoobank" xlink:type="simple">http://zoobank.org/388B9242-F83E-49EE-B8C8-C03F8C1B7336</object-id>
              </tp:taxon-name><tp:taxon-authority>Zhao &amp; Li</tp:taxon-authority><tp:taxon-status xmlns:xlink="http://www.w3.org/1999/xlink" xlink:type="simple">sp. n.</tp:taxon-status><xref ref-type="fig" rid="F10">Figs 10</xref><xref ref-type="fig" rid="F11">, 11</xref><xref ref-type="fig" rid="F37">, 37</xref></tp:nomenclature><tp:treatment-sec sec-type="type material" id="SECID0EGCAG"><title>Type material.</title><p><bold>Holotype</bold> ♂: Myanmar, Kachin State, Putao, Hponkanrazi Wildlife Sanctuary roadside between Camp 1 to Camp 2, <named-content xmlns:xlink="http://www.w3.org/1999/xlink" content-type="dwc:verbatimCoordinates" xlink:type="simple"><named-content content-type="geo-json" specific-use="{&#34;type&#34;:&#34;Point&#34;,&#34;coordinates&#34;:[96.989450,27.601117]}" id="NCID0ERCAG" xlink:type="simple">27°36.067'N, 96°59.367'E</named-content></named-content>, 1714 m, 10 V 2017, J. Wu &amp; Z. Chen. <bold>Paratype</bold>: 1 ♂, same locality as holotype, 17 XII 2016, J. Wu.</p></tp:treatment-sec><tp:treatment-sec sec-type="etymology" id="SECID0EYCAG"><title>Etymology.</title><p>The specific name is derived from the Chinese Pinyin word for ‘small-size’ (gè xiǎo), referring to the relatively small body size of the species; noun in apposition.</p></tp:treatment-sec><tp:treatment-sec sec-type="diagnosis" id="SECID0E4CAG"><title>Diagnosis.</title><p>Small sized <italic><tp:taxon-name><tp:taxon-name-part taxon-name-part-type="genus" reg="Pseudopoda">Pseudopoda</tp:taxon-name-part></tp:taxon-name></italic> species. Male resembles <italic><tp:taxon-name><tp:taxon-name-part taxon-name-part-type="genus" reg="Pseudopoda">P.</tp:taxon-name-part><tp:taxon-name-part taxon-name-part-type="species" reg="exigua">exigua</tp:taxon-name-part></tp:taxon-name></italic> (Fox, 1938) (see <xref ref-type="bibr" rid="B5">Jäger 2001</xref>: 87, figure 47h–l), <italic><tp:taxon-name><tp:taxon-name-part taxon-name-part-type="genus" reg="Pseudopoda">P.</tp:taxon-name-part><tp:taxon-name-part taxon-name-part-type="species" reg="grahami">grahami</tp:taxon-name-part></tp:taxon-name></italic> (Fox, 1936) (see <xref ref-type="bibr" rid="B2">Chen and Gao 1990</xref>: 156, figure 200a–b) and <italic><tp:taxon-name><tp:taxon-name-part taxon-name-part-type="genus" reg="Pseudopoda">P.</tp:taxon-name-part><tp:taxon-name-part taxon-name-part-type="species" reg="amelia">amelia</tp:taxon-name-part></tp:taxon-name></italic> Jäger &amp; Vedel, 2007 (see <xref ref-type="bibr" rid="B11">Jäger and Vedel 2007</xref>: 12, figs 32–37) by: basal part of embolus broad, while the distal part tapering gradually and becoming filiform at distal end (Figure <xref ref-type="fig" rid="F11">11A</xref>). It can be distinguished from the three congeners by the following combination of characters: 1. RTA arising mesially from tibia, dividing into dRTA and vRTA (Figure <xref ref-type="fig" rid="F10">10B, C</xref>; arising basally in <italic><tp:taxon-name><tp:taxon-name-part taxon-name-part-type="genus" reg="Pseudopoda">P.</tp:taxon-name-part><tp:taxon-name-part taxon-name-part-type="species" reg="grahami">grahami</tp:taxon-name-part></tp:taxon-name></italic>; single-branched RTA in <italic><tp:taxon-name><tp:taxon-name-part taxon-name-part-type="genus" reg="Pseudopoda">P.</tp:taxon-name-part><tp:taxon-name-part taxon-name-part-type="species" reg="exigua">exigua</tp:taxon-name-part></tp:taxon-name></italic>); 2. tip of embolus bent with its end pointing distally retrolaterally (Figure <xref ref-type="fig" rid="F11">11A</xref>; bent and pointing prolaterally in <italic><tp:taxon-name><tp:taxon-name-part taxon-name-part-type="genus" reg="Pseudopoda">P.</tp:taxon-name-part><tp:taxon-name-part taxon-name-part-type="species" reg="amelia">amelia</tp:taxon-name-part></tp:taxon-name></italic>).</p><fig id="F10" position="float" orientation="portrait"><label>Figure 10.</label><caption><p><italic><tp:taxon-name><tp:taxon-name-part taxon-name-part-type="genus" reg="Pseudopoda">Pseudopoda</tp:taxon-name-part><tp:taxon-name-part taxon-name-part-type="species" reg="gexiao">gexiao</tp:taxon-name-part></tp:taxon-name></italic> Zhao &amp; Li, sp. n., left palp of male holotype. <bold>A</bold> Prolateral view <bold>B</bold> Ventral view <bold>C</bold> Retrolateral view. Scale bar equal for <bold>A, B, C</bold>.</p></caption><graphic xmlns:xlink="http://www.w3.org/1999/xlink" xlink:href="zookeys-791-107-g010.jpg" position="float" orientation="portrait" xlink:type="simple" id="oo_236747.jpg"/></fig><fig id="F11" position="float" orientation="portrait"><label>Figure 11.</label><caption><p><italic><tp:taxon-name><tp:taxon-name-part taxon-name-part-type="genus" reg="Pseudopoda">Pseudopoda</tp:taxon-name-part><tp:taxon-name-part taxon-name-part-type="species" reg="gexiao">gexiao</tp:taxon-name-part></tp:taxon-name></italic> Zhao &amp; Li, sp. n., male holotype. <bold>A</bold> Bulb, ventral view <bold>B</bold> Bulb, dorsal view <bold>C</bold> Habitus, dorsal view <bold>D</bold> Habitus, ventral view. Scale bar equal for <bold>A</bold>, <bold>B</bold>.</p></caption><graphic xmlns:xlink="http://www.w3.org/1999/xlink" xlink:href="zookeys-791-107-g011.jpg" position="float" orientation="portrait" xlink:type="simple" id="oo_236748.jpg"/></fig></tp:treatment-sec><tp:treatment-sec sec-type="description" id="SECID0EIIAG"><title>Description.</title><p>Male (measurements of holotype first, those for paratype in parentheses). Body length 5.9 (5.4), DS length 2.8 (3.0), DS width 2.6 (2.6), OS length 3.1 (2.4), OS width 2.0 (1.7). Eyes: AME 0.16 (0.14), ALE 0.26 (0.25), PME 0.15 (0.19), PLE 0.28 (0.25), AME-AME 0.12 (0.13), AME-ALE 0.02 (0.06), PME-PME 0.19 (0.16), PME-PLE 0.21 (0.29), AME-PME 0.26 (0.32), ALE-PLE 0.15 (0.22), CH AME 0.20 (0.21), CH ALE 0.20 (0.15). Spination: palp 131, 101, 2111; legs: femur II-III 323, IV 321; patella I-IV 001; tibia I-III 2026, IV 2126; metatarsus I-II 1014, III 3035, IV 3036. Measurements of palp and legs: palp 3.9 (4.1) (1.1, 0.6, 0.9, -, 1.3), leg I - (-, 1.3, 2.8, 2.5, 1.1), leg II 11.2 (11.4) (3.2, 1.2, 3, 2.6, 1.2), leg III - (10.2) (-, -, -, -, -), leg IV - (11.2) (-, 1.0, 2.7, 3.1, 1.2). Promargin of chelicerae with three teeth, retromargin with four teeth. Cheliceral furrow with ca. 25 denticles.</p><p>Palp as in diagnosis. Retrolateral margin of cymbium swollen. Distal part of cymbium sub-triangular. RTA arising mesially to distally from tibia, dRTA needle-like, while vRTA broad (Figure <xref ref-type="fig" rid="F10">10A–C</xref>). Sperm duct running submarginally retrolaterally in tegulum. Embolus sickle-shaped, arising from tegulum at 9 o’clock position. Basal part of embolus broad, then tapering as it runs and coils, resulting in a filiform tip. Conductor arising from tegulum at 11 o’clock position, leaning prolaterally and then bent in a right angle, with its end covering the tip of embolus (Figure <xref ref-type="fig" rid="F11">11A, B</xref>).</p><p>Coloration in ethanol: carapace yellow, with a pair of dark longitudinal lateral bands. Dorsal opisthosoma reddish brown with a bright transverse band in the posterior half. Legs yellowish brown, with reddish brown dots and patches (Figure <xref ref-type="fig" rid="F11">11C, D</xref>).</p><p>Female. Unknown.</p></tp:treatment-sec><tp:treatment-sec sec-type="distribution" id="SECID0E5IAG"><title>Distribution.</title><p>Known only from the type locality.</p><!--PageBreak--><!--PageBreak--></tp:treatment-sec><tp:treatment-sec><!--Section generated to contain objects referenced in tp:taxon-treatment.--><fig id="F37" position="float" orientation="portrait"><label>Figure 37.</label><caption><p>Distribution map of the sixteen new species from the genus <italic><tp:taxon-name><tp:taxon-name-part taxon-name-part-type="genus" reg="Pseudopoda">Pseudopoda</tp:taxon-name-part></tp:taxon-name></italic>. The numbers represent the different species <bold>1</bold><italic><tp:taxon-name><tp:taxon-name-part taxon-name-part-type="genus" reg="Pseudopoda">P.</tp:taxon-name-part><tp:taxon-name-part taxon-name-part-type="species" reg="chayuensis">chayuensis</tp:taxon-name-part></tp:taxon-name></italic> Zhao &amp; Li, sp. n. <bold>2</bold><italic><tp:taxon-name><tp:taxon-name-part taxon-name-part-type="genus" reg="Pseudopoda">P.</tp:taxon-name-part><tp:taxon-name-part taxon-name-part-type="species" reg="colubrina">colubrina</tp:taxon-name-part></tp:taxon-name></italic> Zhao &amp; Li, sp. n. <bold>3</bold><italic><tp:taxon-name><tp:taxon-name-part taxon-name-part-type="genus" reg="Pseudopoda">P.</tp:taxon-name-part><tp:taxon-name-part taxon-name-part-type="species" reg="conaensis">conaensis</tp:taxon-name-part></tp:taxon-name></italic> Zhao &amp; Li, sp. n. <bold>4</bold><italic><tp:taxon-name><tp:taxon-name-part taxon-name-part-type="genus" reg="Pseudopoda">P.</tp:taxon-name-part><tp:taxon-name-part taxon-name-part-type="species" reg="daxing">daxing</tp:taxon-name-part></tp:taxon-name></italic> Zhao &amp; Li, sp. n. <bold>5</bold><italic><tp:taxon-name><tp:taxon-name-part taxon-name-part-type="genus" reg="Pseudopoda">P.</tp:taxon-name-part><tp:taxon-name-part taxon-name-part-type="species" reg="gexiao">gexiao</tp:taxon-name-part></tp:taxon-name></italic> Zhao &amp; Li, sp. n. <bold>6</bold><italic><tp:taxon-name><tp:taxon-name-part taxon-name-part-type="genus" reg="Pseudopoda">P.</tp:taxon-name-part><tp:taxon-name-part taxon-name-part-type="species" reg="maeklongensis">maeklongensis</tp:taxon-name-part></tp:taxon-name></italic> Zhao &amp; Li, sp. n. <bold>7</bold><italic><tp:taxon-name><tp:taxon-name-part taxon-name-part-type="genus" reg="Pseudopoda">P.</tp:taxon-name-part><tp:taxon-name-part taxon-name-part-type="species" reg="medogensis">medogensis</tp:taxon-name-part></tp:taxon-name></italic> Zhao &amp; Li, sp. n. <bold>8</bold><italic><tp:taxon-name><tp:taxon-name-part taxon-name-part-type="genus" reg="Pseudopoda">P.</tp:taxon-name-part><tp:taxon-name-part taxon-name-part-type="species" reg="nyingchiensis">nyingchiensis</tp:taxon-name-part></tp:taxon-name></italic> Zhao &amp; Li, sp. n. <bold>9</bold><italic><tp:taxon-name><tp:taxon-name-part taxon-name-part-type="genus" reg="Pseudopoda">P.</tp:taxon-name-part><tp:taxon-name-part taxon-name-part-type="species" reg="putaoensis">putaoensis</tp:taxon-name-part></tp:taxon-name></italic> Zhao &amp; Li, sp. n. <bold>10</bold><italic><tp:taxon-name><tp:taxon-name-part taxon-name-part-type="genus" reg="Pseudopoda">P.</tp:taxon-name-part><tp:taxon-name-part taxon-name-part-type="species" reg="shacunensis">shacunensis</tp:taxon-name-part></tp:taxon-name></italic> Zhao &amp; Li, sp. n. <bold>11</bold><italic><tp:taxon-name><tp:taxon-name-part taxon-name-part-type="genus" reg="Pseudopoda">P.</tp:taxon-name-part><tp:taxon-name-part taxon-name-part-type="species" reg="shuo">shuo</tp:taxon-name-part></tp:taxon-name></italic> Zhao &amp; Li, sp. n. <bold>12</bold><italic><tp:taxon-name><tp:taxon-name-part taxon-name-part-type="genus" reg="Pseudopoda">P.</tp:taxon-name-part><tp:taxon-name-part taxon-name-part-type="species" reg="subbirmanica">subbirmanica</tp:taxon-name-part></tp:taxon-name></italic> Zhao &amp; Li, sp. n. <bold>13</bold><italic><tp:taxon-name><tp:taxon-name-part taxon-name-part-type="genus" reg="Pseudopoda">P.</tp:taxon-name-part><tp:taxon-name-part taxon-name-part-type="species" reg="titan">titan</tp:taxon-name-part></tp:taxon-name></italic> Zhao &amp; Li, sp. n. <bold>14</bold><italic><tp:taxon-name><tp:taxon-name-part taxon-name-part-type="genus" reg="Pseudopoda">P.</tp:taxon-name-part><tp:taxon-name-part taxon-name-part-type="species" reg="xia">xia</tp:taxon-name-part></tp:taxon-name></italic> Zhao &amp; Li, sp. n. <bold>15</bold><italic><tp:taxon-name><tp:taxon-name-part taxon-name-part-type="genus" reg="Pseudopoda">P.</tp:taxon-name-part><tp:taxon-name-part taxon-name-part-type="species" reg="yuanjiangensis">yuanjiangensis</tp:taxon-name-part></tp:taxon-name></italic> Zhao &amp; Li, sp. n. <bold>16</bold><italic><tp:taxon-name><tp:taxon-name-part taxon-name-part-type="genus" reg="Pseudopoda">P.</tp:taxon-name-part><tp:taxon-name-part taxon-name-part-type="species" reg="zixiensis">zixiensis</tp:taxon-name-part></tp:taxon-name></italic> Zhao &amp; Li, sp. n.</p></caption><graphic xmlns:xlink="http://www.w3.org/1999/xlink" xlink:href="zookeys-791-107-g037.jpg" position="float" orientation="portrait" xlink:type="simple" id="oo_236774.jpg"/></fig></tp:treatment-sec><ref-list><ref id="B5"><mixed-citation xmlns:xlink="http://www.w3.org/1999/xlink" xlink:type="simple"><person-group><name name-style="western"><surname>Jäger</surname><given-names>P</given-names></name></person-group> (<year>2001</year>) <article-title>Diversität der Riesenkrabbenspinnen im Himalaya – die Radiation zweier Gattungen in den Schneetropen (<tp:taxon-name><tp:taxon-name-part taxon-name-part-type="order">Araneae</tp:taxon-name-part></tp:taxon-name>, <tp:taxon-name><tp:taxon-name-part taxon-name-part-type="family">Sparassidae</tp:taxon-name-part></tp:taxon-name>, <tp:taxon-name><tp:taxon-name-part taxon-name-part-type="subfamily">Heteropodinae</tp:taxon-name-part></tp:taxon-name>).</article-title><source>Courier Forschungsinstitut Senckenberg</source><volume>232</volume>: <fpage>1</fpage>–<lpage>136</lpage>.</mixed-citation></ref><ref id="B2"><mixed-citation xmlns:xlink="http://www.w3.org/1999/xlink" xlink:type="simple"><person-group><name name-style="western"><surname>Chen</surname><given-names>XE</given-names></name><name name-style="western"><surname>Gao</surname><given-names>JC</given-names></name></person-group> (<year>1990</year>) <source>The Sichuan Farmland Spiders in China.</source><publisher-name>Sichuan Science and Technology Publishing House</publisher-name>, <publisher-loc>Chengdu</publisher-loc>, <size units="page">226 pp</size>.</mixed-citation></ref><ref id="B11"><mixed-citation xmlns:xlink="http://www.w3.org/1999/xlink" xlink:type="simple"><person-group><name name-style="western"><surname>Jäger</surname><given-names>P</given-names></name><name name-style="western"><surname>Vedel</surname><given-names>V</given-names></name></person-group> (<year>2007</year>) <article-title><tp:taxon-name><tp:taxon-name-part taxon-name-part-type="family">Sparassidae</tp:taxon-name-part></tp:taxon-name> of China 4. The genus <italic><tp:taxon-name><tp:taxon-name-part taxon-name-part-type="genus">Pseudopoda</tp:taxon-name-part></tp:taxon-name></italic> (<tp:taxon-name><tp:taxon-name-part taxon-name-part-type="order">Araneae</tp:taxon-name-part></tp:taxon-name>: <tp:taxon-name><tp:taxon-name-part taxon-name-part-type="family">Sparassidae</tp:taxon-name-part></tp:taxon-name>) in Yunnan Province.</article-title><source>Zootaxa</source><volume>1623</volume>: <fpage>1</fpage>–<lpage>38</lpage>.</mixed-citation></ref></ref-list></tp:taxon-treatment>
