# Supplementary material for: Sixteen new species of the genus Pseudopoda Jäger, 2000 from China, Myanmar, and Thailand (Sparassidae, Heteropodinae)
Source: Zookeys. 2018 Oct 22;(791):107–61. doi: 10.3897/zookeys.791.28137 (PMC6205991; doi:10.3897/zookeys.791.28137)
Supplement: XML Treatment for Pseudopoda nyingchiensis [file zookeys.791.28137-treatment9.xml]

<!DOCTYPE tp:taxon-treatment
  PUBLIC "-//TaxonX//DTD Taxonomic Treatment Publishing DTD v0 20100105//EN" "tax-treatment-NSO.dtd">
<tp:taxon-treatment xmlns:tp="http://www.plazi.org/taxpub"><tp:treatment-meta><kwd-group><label>Taxon classification</label><kwd><named-content xmlns:xlink="http://www.w3.org/1999/xlink" content-type="kingdom">Animalia</named-content></kwd><kwd><named-content xmlns:xlink="http://www.w3.org/1999/xlink" content-type="order">Araneae</named-content></kwd><kwd><named-content xmlns:xlink="http://www.w3.org/1999/xlink" content-type="family">Sparassidae</named-content></kwd></kwd-group><mixed-citation publication-type="journal"><person-group><name><surname>Jiang</surname><given-names>Tongyao</given-names></name><name><surname>Zhao</surname><given-names>Qingyuan</given-names></name><name><surname>Li</surname><given-names>Shuqiang</given-names></name></person-group><article-title>Sixteen new species of the genus <italic><tp:taxon-name><tp:taxon-name-part taxon-name-part-type="genus" reg="Pseudopoda">Pseudopoda</tp:taxon-name-part></tp:taxon-name></italic> Jäger, 2000 from China, Myanmar, and Thailand (<tp:taxon-name><tp:taxon-name-part taxon-name-part-type="family">Sparassidae</tp:taxon-name-part></tp:taxon-name>, <tp:taxon-name><tp:taxon-name-part taxon-name-part-type="subfamily">Heteropodinae</tp:taxon-name-part></tp:taxon-name>)</article-title><source>Zookeys</source><day>22</day><month>10</month><year>2018</year><volume>2018</volume><issue>791</issue><fpage>107</fpage><lpage>161</lpage><pub-id pub-id-type="doi">10.3897/zookeys.791.28137</pub-id></mixed-citation></tp:treatment-meta><tp:nomenclature><tp:taxon-name>
                <tp:taxon-name-part taxon-name-part-type="genus" reg="Pseudopoda">Pseudopoda</tp:taxon-name-part>
                <tp:taxon-name-part taxon-name-part-type="species" reg="nyingchiensis">nyingchiensis</tp:taxon-name-part>
                <object-id xmlns:xlink="http://www.w3.org/1999/xlink" content-type="zoobank" xlink:type="simple">http://zoobank.org/42C87FCE-E01A-47E0-9177-30A531AC9673</object-id>
              </tp:taxon-name><tp:taxon-authority>Zhao &amp; Li</tp:taxon-authority><tp:taxon-status xmlns:xlink="http://www.w3.org/1999/xlink" xlink:type="simple">sp. n.</tp:taxon-status><xref ref-type="fig" rid="F16">Figs 16</xref><xref ref-type="fig" rid="F17">, 17</xref><xref ref-type="fig" rid="F37">, 37</xref><!--PageBreak--></tp:nomenclature><tp:treatment-sec sec-type="type material" id="SECID0E22AG"><title>Type material.</title><p><bold>Holotype</bold> ♂: China, Tibet Autonomous Region, Nyingchi Prefecture, between Sejila Moution to Bayi Town, <named-content xmlns:xlink="http://www.w3.org/1999/xlink" content-type="dwc:verbatimCoordinates" xlink:type="simple"><named-content content-type="geo-json" specific-use="{&#34;type&#34;:&#34;Point&#34;,&#34;coordinates&#34;:[94.570783,29.563167]}" id="NCID0EG3AG" xlink:type="simple">29°33.790'N, 94°34.247'E</named-content></named-content>, 3847 m, 13 VI 2016, J. Wu.</p></tp:treatment-sec><tp:treatment-sec sec-type="etymology" id="SECID0EL3AG"><title>Etymology.</title><p>The specific name refers to the type locality; adjective.</p></tp:treatment-sec><tp:treatment-sec sec-type="diagnosis" id="SECID0EQ3AG"><title>Diagnosis.</title><p>Median-sized <italic><tp:taxon-name><tp:taxon-name-part taxon-name-part-type="genus" reg="Pseudopoda">Pseudopoda</tp:taxon-name-part></tp:taxon-name></italic> species. Male resembles <italic><tp:taxon-name><tp:taxon-name-part taxon-name-part-type="genus" reg="Pseudopoda">P.</tp:taxon-name-part><tp:taxon-name-part taxon-name-part-type="species" reg="gogona">gogona</tp:taxon-name-part></tp:taxon-name></italic> Jäger, 2001 (see <xref ref-type="bibr" rid="B5">Jäger 2001</xref>: 58, figure 36a–e) and <italic><tp:taxon-name><tp:taxon-name-part taxon-name-part-type="genus" reg="Pseudopoda">P.</tp:taxon-name-part><tp:taxon-name-part taxon-name-part-type="species" reg="gibberosa">gibberosa</tp:taxon-name-part></tp:taxon-name></italic> Zhang, Zhang &amp; Zhang, 2013 (see <xref ref-type="bibr" rid="B15">Zhang et al. 2013a</xref>: 274, figs 1–12) by: embolus sickle-shaped, with blunt embolic projection, tip pointing prolaterally (Figure <xref ref-type="fig" rid="F17">17A, B</xref>). It can be distinguished by: RTA well developed, divided into dRTA and vRTA, dRTA finger-like, elongated and curved (Figure <xref ref-type="fig" rid="F16">16B, C</xref>; dRTA distinctly shorter in <italic><tp:taxon-name><tp:taxon-name-part taxon-name-part-type="genus" reg="Pseudopoda">P.</tp:taxon-name-part><tp:taxon-name-part taxon-name-part-type="species" reg="gogona">gogona</tp:taxon-name-part></tp:taxon-name></italic> and <italic><tp:taxon-name><tp:taxon-name-part taxon-name-part-type="genus" reg="Pseudopoda">P.</tp:taxon-name-part><tp:taxon-name-part taxon-name-part-type="species" reg="gibberosa">gibberosa</tp:taxon-name-part></tp:taxon-name></italic>).</p><fig id="F16" position="float" orientation="portrait"><label>Figure 16.</label><caption><p><italic><tp:taxon-name><tp:taxon-name-part taxon-name-part-type="genus" reg="Pseudopoda">Pseudopoda</tp:taxon-name-part><tp:taxon-name-part taxon-name-part-type="species" reg="nyingchiensis">nyingchiensis</tp:taxon-name-part></tp:taxon-name></italic> Zhao &amp; Li, sp. n., right palp of male holotype, horizontally flipped for the sake of comparison. <bold>A</bold> Prolateral view <bold>B</bold> Ventral view <bold>C</bold> Retrolateral view. Scale bar equal for <bold>A, B, C</bold>.</p></caption><graphic xmlns:xlink="http://www.w3.org/1999/xlink" xlink:href="zookeys-791-107-g016.jpg" position="float" orientation="portrait" xlink:type="simple" id="oo_236753.jpg"/></fig><fig id="F17" position="float" orientation="portrait"><label>Figure 17.</label><caption><p><italic><tp:taxon-name><tp:taxon-name-part taxon-name-part-type="genus" reg="Pseudopoda">Pseudopoda</tp:taxon-name-part><tp:taxon-name-part taxon-name-part-type="species" reg="nyingchiensis">nyingchiensis</tp:taxon-name-part></tp:taxon-name></italic> Zhao &amp; Li, sp. n., male holotype. Right bulb horizontally flipped for the sake of comparison. <bold>A</bold> Bulb, ventral view <bold>B</bold> Bulb, dorsal view <bold>C</bold> Habitus, dorsal view <bold>D</bold> Habitus, ventral view. Scale bar equal for <bold>A, B</bold>.</p></caption><graphic xmlns:xlink="http://www.w3.org/1999/xlink" xlink:href="zookeys-791-107-g017.jpg" position="float" orientation="portrait" xlink:type="simple" id="oo_236754.jpg"/></fig></tp:treatment-sec><tp:treatment-sec sec-type="description" id="SECID0E2ABG"><title>Description.</title><p>Male (holotype). Body length 9.9, DS length 4.8, DS width 4.3, OS length 5.1, OS width 3.3. Eyes: AME 0.19, ALE 0.25, PME 0.20, PLE 0.32, AME-AME 0.20, AME-ALE 0.10, PME-PME 0.28, PME-PLE 0.38, AME-PME 0.38, ALE-PLE 0.34, CH AME 0.31, CH ALE 0.26. Leg formula: II-I-IV-III. Spination: palp 131, 101, 2111; legs: femur I-III 323, IV 331; patella I-III 001, IV 000; tibia I-IV 2026; metatarsus I-II 2024, III 3035, IV 3037. Measurements of palp and legs: palp 7.2 (2.5, 1.1, 1.3, -, 2.3), leg I 23.5 (6.0, 2.5, 6.3, 6.7, 2.0), leg II 25.6 (6.6, 2.6, 7.0, 7.3, 2.1), leg III 21.8 (6.0, 2.3, 5.8, 6.0, 1.7), leg IV 23.4 (6.3, 2.2, 5.9, 7.0, 2.0). Promargin of chelicerae with three teeth, retromargin with four teeth. Cheliceral furrow with ca. 18 denticles.</p><!--PageBreak--><p>Palp as in diagnosis. Retrolateral margin of cymbium swollen. RTA arising basally to mesially from tibia, vRTA broad in retrolateral view (Figure <xref ref-type="fig" rid="F16">16A–C</xref>). Sperm duct running submarginally retrolaterally in tegulum. Embolus arising from tegulum at 9 o’clock position. Conductor arising from tegulum at 12 o’clock position, slightly leaning prolaterally to cover the tip of embolus (Figure <xref ref-type="fig" rid="F17">17A, B</xref>).</p><p>Coloration in ethanol: carapace yellowish. Radial furrows and fovea brown. Dorsal opisthosoma brown. Legs yellowish brown, with randomly distributed dark brown dots (Figure <xref ref-type="fig" rid="F17">17C, D</xref>).</p><p>Female. Unknown.</p></tp:treatment-sec><tp:treatment-sec sec-type="distribution" id="SECID0ESBBG"><title>Distribution.</title><p>Known only from the type locality.</p><!--PageBreak--><!--PageBreak--></tp:treatment-sec><tp:treatment-sec><!--Section generated to contain objects referenced in tp:taxon-treatment.--><fig id="F37" position="float" orientation="portrait"><label>Figure 37.</label><caption><p>Distribution map of the sixteen new species from the genus <italic><tp:taxon-name><tp:taxon-name-part taxon-name-part-type="genus" reg="Pseudopoda">Pseudopoda</tp:taxon-name-part></tp:taxon-name></italic>. The numbers represent the different species <bold>1</bold><italic><tp:taxon-name><tp:taxon-name-part taxon-name-part-type="genus" reg="Pseudopoda">P.</tp:taxon-name-part><tp:taxon-name-part taxon-name-part-type="species" reg="chayuensis">chayuensis</tp:taxon-name-part></tp:taxon-name></italic> Zhao &amp; Li, sp. n. <bold>2</bold><italic><tp:taxon-name><tp:taxon-name-part taxon-name-part-type="genus" reg="Pseudopoda">P.</tp:taxon-name-part><tp:taxon-name-part taxon-name-part-type="species" reg="colubrina">colubrina</tp:taxon-name-part></tp:taxon-name></italic> Zhao &amp; Li, sp. n. <bold>3</bold><italic><tp:taxon-name><tp:taxon-name-part taxon-name-part-type="genus" reg="Pseudopoda">P.</tp:taxon-name-part><tp:taxon-name-part taxon-name-part-type="species" reg="conaensis">conaensis</tp:taxon-name-part></tp:taxon-name></italic> Zhao &amp; Li, sp. n. <bold>4</bold><italic><tp:taxon-name><tp:taxon-name-part taxon-name-part-type="genus" reg="Pseudopoda">P.</tp:taxon-name-part><tp:taxon-name-part taxon-name-part-type="species" reg="daxing">daxing</tp:taxon-name-part></tp:taxon-name></italic> Zhao &amp; Li, sp. n. <bold>5</bold><italic><tp:taxon-name><tp:taxon-name-part taxon-name-part-type="genus" reg="Pseudopoda">P.</tp:taxon-name-part><tp:taxon-name-part taxon-name-part-type="species" reg="gexiao">gexiao</tp:taxon-name-part></tp:taxon-name></italic> Zhao &amp; Li, sp. n. <bold>6</bold><italic><tp:taxon-name><tp:taxon-name-part taxon-name-part-type="genus" reg="Pseudopoda">P.</tp:taxon-name-part><tp:taxon-name-part taxon-name-part-type="species" reg="maeklongensis">maeklongensis</tp:taxon-name-part></tp:taxon-name></italic> Zhao &amp; Li, sp. n. <bold>7</bold><italic><tp:taxon-name><tp:taxon-name-part taxon-name-part-type="genus" reg="Pseudopoda">P.</tp:taxon-name-part><tp:taxon-name-part taxon-name-part-type="species" reg="medogensis">medogensis</tp:taxon-name-part></tp:taxon-name></italic> Zhao &amp; Li, sp. n. <bold>8</bold><italic><tp:taxon-name><tp:taxon-name-part taxon-name-part-type="genus" reg="Pseudopoda">P.</tp:taxon-name-part><tp:taxon-name-part taxon-name-part-type="species" reg="nyingchiensis">nyingchiensis</tp:taxon-name-part></tp:taxon-name></italic> Zhao &amp; Li, sp. n. <bold>9</bold><italic><tp:taxon-name><tp:taxon-name-part taxon-name-part-type="genus" reg="Pseudopoda">P.</tp:taxon-name-part><tp:taxon-name-part taxon-name-part-type="species" reg="putaoensis">putaoensis</tp:taxon-name-part></tp:taxon-name></italic> Zhao &amp; Li, sp. n. <bold>10</bold><italic><tp:taxon-name><tp:taxon-name-part taxon-name-part-type="genus" reg="Pseudopoda">P.</tp:taxon-name-part><tp:taxon-name-part taxon-name-part-type="species" reg="shacunensis">shacunensis</tp:taxon-name-part></tp:taxon-name></italic> Zhao &amp; Li, sp. n. <bold>11</bold><italic><tp:taxon-name><tp:taxon-name-part taxon-name-part-type="genus" reg="Pseudopoda">P.</tp:taxon-name-part><tp:taxon-name-part taxon-name-part-type="species" reg="shuo">shuo</tp:taxon-name-part></tp:taxon-name></italic> Zhao &amp; Li, sp. n. <bold>12</bold><italic><tp:taxon-name><tp:taxon-name-part taxon-name-part-type="genus" reg="Pseudopoda">P.</tp:taxon-name-part><tp:taxon-name-part taxon-name-part-type="species" reg="subbirmanica">subbirmanica</tp:taxon-name-part></tp:taxon-name></italic> Zhao &amp; Li, sp. n. <bold>13</bold><italic><tp:taxon-name><tp:taxon-name-part taxon-name-part-type="genus" reg="Pseudopoda">P.</tp:taxon-name-part><tp:taxon-name-part taxon-name-part-type="species" reg="titan">titan</tp:taxon-name-part></tp:taxon-name></italic> Zhao &amp; Li, sp. n. <bold>14</bold><italic><tp:taxon-name><tp:taxon-name-part taxon-name-part-type="genus" reg="Pseudopoda">P.</tp:taxon-name-part><tp:taxon-name-part taxon-name-part-type="species" reg="xia">xia</tp:taxon-name-part></tp:taxon-name></italic> Zhao &amp; Li, sp. n. <bold>15</bold><italic><tp:taxon-name><tp:taxon-name-part taxon-name-part-type="genus" reg="Pseudopoda">P.</tp:taxon-name-part><tp:taxon-name-part taxon-name-part-type="species" reg="yuanjiangensis">yuanjiangensis</tp:taxon-name-part></tp:taxon-name></italic> Zhao &amp; Li, sp. n. <bold>16</bold><italic><tp:taxon-name><tp:taxon-name-part taxon-name-part-type="genus" reg="Pseudopoda">P.</tp:taxon-name-part><tp:taxon-name-part taxon-name-part-type="species" reg="zixiensis">zixiensis</tp:taxon-name-part></tp:taxon-name></italic> Zhao &amp; Li, sp. n.</p></caption><graphic xmlns:xlink="http://www.w3.org/1999/xlink" xlink:href="zookeys-791-107-g037.jpg" position="float" orientation="portrait" xlink:type="simple" id="oo_236774.jpg"/></fig></tp:treatment-sec><ref-list><ref id="B5"><mixed-citation xmlns:xlink="http://www.w3.org/1999/xlink" xlink:type="simple"><person-group><name name-style="western"><surname>Jäger</surname><given-names>P</given-names></name></person-group> (<year>2001</year>) <article-title>Diversität der Riesenkrabbenspinnen im Himalaya – die Radiation zweier Gattungen in den Schneetropen (<tp:taxon-name><tp:taxon-name-part taxon-name-part-type="order">Araneae</tp:taxon-name-part></tp:taxon-name>, <tp:taxon-name><tp:taxon-name-part taxon-name-part-type="family">Sparassidae</tp:taxon-name-part></tp:taxon-name>, <tp:taxon-name><tp:taxon-name-part taxon-name-part-type="subfamily">Heteropodinae</tp:taxon-name-part></tp:taxon-name>).</article-title><source>Courier Forschungsinstitut Senckenberg</source><volume>232</volume>: <fpage>1</fpage>–<lpage>136</lpage>.</mixed-citation></ref><ref id="B15"><mixed-citation xmlns:xlink="http://www.w3.org/1999/xlink" xlink:type="simple"><person-group><name name-style="western"><surname>Zhang</surname><given-names>BS</given-names></name><name name-style="western"><surname>Zhang</surname><given-names>F</given-names></name><name name-style="western"><surname>Zhang</surname><given-names>ZS</given-names></name></person-group> (<year>2013a</year>) <article-title>Four new species of the genus <italic><tp:taxon-name><tp:taxon-name-part taxon-name-part-type="genus">Pseudopoda</tp:taxon-name-part></tp:taxon-name></italic> Jäger, 2000 (<tp:taxon-name><tp:taxon-name-part taxon-name-part-type="order">Araneae</tp:taxon-name-part></tp:taxon-name>, <tp:taxon-name><tp:taxon-name-part taxon-name-part-type="family">Sparassidae</tp:taxon-name-part></tp:taxon-name>) from Yunnan province, China.</article-title><source>Zootaxa</source><volume>3702</volume>: <fpage>273</fpage>–<lpage>287</lpage>. <ext-link xlink:type="simple" ext-link-type="doi" xlink:href="10.11646/zootaxa.3702.3.5">https://doi.org/10.11646/zootaxa.3702.3.5</ext-link></mixed-citation></ref></ref-list></tp:taxon-treatment>
