# Supplementary material for: Sixteen new species of the genus Pseudopoda Jäger, 2000 from China, Myanmar, and Thailand (Sparassidae, Heteropodinae)
Source: Zookeys. 2018 Oct 22;(791):107–61. doi: 10.3897/zookeys.791.28137 (PMC6205991; doi:10.3897/zookeys.791.28137)
Supplement: XML Treatment for Pseudopoda putaoensis [file zookeys.791.28137-treatment10.xml]

<!DOCTYPE tp:taxon-treatment
  PUBLIC "-//TaxonX//DTD Taxonomic Treatment Publishing DTD v0 20100105//EN" "tax-treatment-NSO.dtd">
<tp:taxon-treatment xmlns:tp="http://www.plazi.org/taxpub"><tp:treatment-meta><kwd-group><label>Taxon classification</label><kwd><named-content xmlns:xlink="http://www.w3.org/1999/xlink" content-type="kingdom">Animalia</named-content></kwd><kwd><named-content xmlns:xlink="http://www.w3.org/1999/xlink" content-type="order">Araneae</named-content></kwd><kwd><named-content xmlns:xlink="http://www.w3.org/1999/xlink" content-type="family">Sparassidae</named-content></kwd></kwd-group><mixed-citation publication-type="journal"><person-group><name><surname>Jiang</surname><given-names>Tongyao</given-names></name><name><surname>Zhao</surname><given-names>Qingyuan</given-names></name><name><surname>Li</surname><given-names>Shuqiang</given-names></name></person-group><article-title>Sixteen new species of the genus <italic><tp:taxon-name><tp:taxon-name-part taxon-name-part-type="genus" reg="Pseudopoda">Pseudopoda</tp:taxon-name-part></tp:taxon-name></italic> Jäger, 2000 from China, Myanmar, and Thailand (<tp:taxon-name><tp:taxon-name-part taxon-name-part-type="family">Sparassidae</tp:taxon-name-part></tp:taxon-name>, <tp:taxon-name><tp:taxon-name-part taxon-name-part-type="subfamily">Heteropodinae</tp:taxon-name-part></tp:taxon-name>)</article-title><source>Zookeys</source><day>22</day><month>10</month><year>2018</year><volume>2018</volume><issue>791</issue><fpage>107</fpage><lpage>161</lpage><pub-id pub-id-type="doi">10.3897/zookeys.791.28137</pub-id></mixed-citation></tp:treatment-meta><tp:nomenclature><tp:taxon-name>
                <tp:taxon-name-part taxon-name-part-type="genus" reg="Pseudopoda">Pseudopoda</tp:taxon-name-part>
                <tp:taxon-name-part taxon-name-part-type="species" reg="putaoensis">putaoensis</tp:taxon-name-part>
                <object-id xmlns:xlink="http://www.w3.org/1999/xlink" content-type="zoobank" xlink:type="simple">http://zoobank.org/068BE24A-D6EB-4B24-B535-537D603F6B17</object-id>
              </tp:taxon-name><tp:taxon-authority>Zhao &amp; Li</tp:taxon-authority><tp:taxon-status xmlns:xlink="http://www.w3.org/1999/xlink" xlink:type="simple">sp. n.</tp:taxon-status><xref ref-type="fig" rid="F18">Figs 18</xref><xref ref-type="fig" rid="F19">, 19</xref><xref ref-type="fig" rid="F37">, 37</xref></tp:nomenclature><tp:treatment-sec sec-type="type material" id="SECID0EODBG"><title>Type material.</title><p><bold>Holotype</bold> ♂: Myanmar, Kachin State, Putao, Hponkanrazi Wildlife Sanctuary roadside between Camp 2 to Camp 3, <named-content xmlns:xlink="http://www.w3.org/1999/xlink" content-type="dwc:verbatimCoordinates" xlink:type="simple"><named-content content-type="geo-json" specific-use="{&#34;type&#34;:&#34;Point&#34;,&#34;coordinates&#34;:[96.981950,27.619167]}" id="NCID0EZDBG" xlink:type="simple">27°37.150'N, 96°58.917'E</named-content></named-content>, 2806 m, 16 XII 2016, J. Wu.</p></tp:treatment-sec><tp:treatment-sec sec-type="etymology" id="SECID0E5DBG"><title>Etymology.</title><p>The specific name refers to the type locality; adjective.</p></tp:treatment-sec><tp:treatment-sec sec-type="diagnosis" id="SECID0EDEBG"><title>Diagnosis.</title><p>Median-sized <italic><tp:taxon-name><tp:taxon-name-part taxon-name-part-type="genus" reg="Pseudopoda">Pseudopoda</tp:taxon-name-part></tp:taxon-name></italic> species. Male resembles <italic><tp:taxon-name><tp:taxon-name-part taxon-name-part-type="genus" reg="Pseudopoda">P.</tp:taxon-name-part><tp:taxon-name-part taxon-name-part-type="species" reg="platembola">platembola</tp:taxon-name-part></tp:taxon-name></italic> Jäger, 2001 (see <xref ref-type="bibr" rid="B5">Jäger 2001</xref>: 57, figure 35a–e), <italic><tp:taxon-name><tp:taxon-name-part taxon-name-part-type="genus" reg="Pseudopoda">P.</tp:taxon-name-part><tp:taxon-name-part taxon-name-part-type="species" reg="nyingchiensis">nyingchiensis</tp:taxon-name-part></tp:taxon-name></italic> Zhao &amp; Li, sp. n. (see Figs <xref ref-type="fig" rid="F16">16</xref>–<xref ref-type="fig" rid="F17">17</xref>) and <italic><tp:taxon-name><tp:taxon-name-part taxon-name-part-type="genus" reg="Pseudopoda">P.</tp:taxon-name-part><tp:taxon-name-part taxon-name-part-type="species" reg="huberi">huberi</tp:taxon-name-part></tp:taxon-name></italic> Jäger, 2015 (see <xref ref-type="bibr" rid="B6">Jäger 2015</xref>: 346, figs 84–90, 97) by: 1. dRTA finger-like (Figure <xref ref-type="fig" rid="F18">18B, C</xref>); 2. embolus sickle-shaped (Figure <xref ref-type="fig" rid="F19">19A, B</xref>). It can be distinguished from the three congeners by the following combination of characters: 1. embolic projection pronounced, emerging from the prolateral margin of embolus (Figure <xref ref-type="fig" rid="F19">19A, B</xref>; absent in <italic><tp:taxon-name><tp:taxon-name-part taxon-name-part-type="genus" reg="Pseudopoda">P.</tp:taxon-name-part><tp:taxon-name-part taxon-name-part-type="species" reg="platembola">platembola</tp:taxon-name-part></tp:taxon-name></italic>); 2. cymbium slender and elongated (Figure <xref ref-type="fig" rid="F18">18B</xref>; shorter and wider in <italic><tp:taxon-name><tp:taxon-name-part taxon-name-part-type="genus" reg="Pseudopoda">P.</tp:taxon-name-part><tp:taxon-name-part taxon-name-part-type="species" reg="nyingchiensis">nyingchiensis</tp:taxon-name-part></tp:taxon-name></italic> Zhao &amp; Li, sp. n. and <italic><tp:taxon-name><tp:taxon-name-part taxon-name-part-type="genus" reg="Pseudopoda">P.</tp:taxon-name-part><tp:taxon-name-part taxon-name-part-type="species" reg="platembola">platembola</tp:taxon-name-part></tp:taxon-name></italic>); 3. flange absent near the tip of embolus (present in <italic><tp:taxon-name><tp:taxon-name-part taxon-name-part-type="genus" reg="Pseudopoda">P.</tp:taxon-name-part><tp:taxon-name-part taxon-name-part-type="species" reg="huberi">huberi</tp:taxon-name-part></tp:taxon-name></italic>).</p><fig id="F18" position="float" orientation="portrait"><label>Figure 18.</label><caption><p><italic><tp:taxon-name><tp:taxon-name-part taxon-name-part-type="genus" reg="Pseudopoda">Pseudopoda</tp:taxon-name-part><tp:taxon-name-part taxon-name-part-type="species" reg="putaoensis">putaoensis</tp:taxon-name-part></tp:taxon-name></italic> Zhao &amp; Li, sp. n., left palp of male holotype. <bold>A</bold> Prolateral view <bold>B</bold> Ventral view <bold>C</bold> Retrolateral view. Scale bar equal for <bold>A, B, C</bold>.</p></caption><graphic xmlns:xlink="http://www.w3.org/1999/xlink" xlink:href="zookeys-791-107-g018.jpg" position="float" orientation="portrait" xlink:type="simple" id="oo_236755.jpg"/></fig><fig id="F19" position="float" orientation="portrait"><label>Figure 19.</label><caption><p><italic><tp:taxon-name><tp:taxon-name-part taxon-name-part-type="genus" reg="Pseudopoda">Pseudopoda</tp:taxon-name-part><tp:taxon-name-part taxon-name-part-type="species" reg="putaoensis">putaoensis</tp:taxon-name-part></tp:taxon-name></italic> Zhao &amp; Li, sp. n., male holotype. <bold>A</bold> Bulb, ventral view <bold>B</bold> Bulb, dorsal view <bold>C</bold> Habitus, dorsal view <bold>D</bold> Habitus, ventral view. Scale bar equal for <bold>A, B</bold>.</p></caption><graphic xmlns:xlink="http://www.w3.org/1999/xlink" xlink:href="zookeys-791-107-g019.jpg" position="float" orientation="portrait" xlink:type="simple" id="oo_236756.jpg"/></fig></tp:treatment-sec><tp:treatment-sec sec-type="description" id="SECID0E6JBG"><title>Description.</title><p>Male (holotype). Body length 9.9, DS length 4.7, DS width 4.1, OS length 5.2, OS width 3.0. Eyes: AME 0.19, ALE 0.31, PME 0.19, PLE 0.31, AME-AME 0.19, AME-ALE 0.12, PME-PME 0.29, PME-PLE 0.38, AME-PME 0.36, ALE-PLE 0.28, CH AME 0.35, CH ALE 0.30. Leg formula: II-I-IV-III. Spination: palp 131, 101, 2111, legs: femur I-II 323, III 322, IV 331; patella I-III 101, IV 000; tibia I-II 2226, III-IV 2126; metatarsus I-II 2024, III 3025, IV 3036. Measurements of palp and legs: palp 7.6 (2.6, 1.3, 1.5, -, 2.2), leg I 24.5 (6.5, 2.3, 6.5, 7.0, 2.2), leg II 26.8 (7.0, 2.6, 7.1, 7.8, 2.3), leg III 22.3 (5.6, 2.2, 6.0, 6.3, 1.9), leg IV 23.8 (6.2, 2.1, 6.1, 7.2, 2.2). Promargin of chelicerae with three teeth, retromargin with four teeth. Cheliceral furrow with ca. 30 denticles.</p><p>Palp as in diagnosis. Cymbium elongated, retrolateral bulge present. RTA arising mesially from tibia, vRTA broad and humble in retrolateral view (Figure <xref ref-type="fig" rid="F18">18A–C</xref>). Sperm duct running submarginally retrolaterally in tegulum. Embolus arising from tegulum at 10 o’clock position. Embolic projection broad and sub-triangular. Conductor arising from tegulum at 12 o’clock position, slightly leaning prolaterally to cover the tip of embolus (Figure <xref ref-type="fig" rid="F19">19A, B</xref>).</p><p>Coloration in ethanol: carapace yellowish. Radial furrows and fovea brown. Dorsal opisthosoma brown. Legs yellowish brown, with randomly distributed dark brown dots (Figure <xref ref-type="fig" rid="F19">19C, D</xref>).</p><p>Female. Unknown.</p></tp:treatment-sec><tp:treatment-sec sec-type="distribution" id="SECID0EVKBG"><title>Distribution.</title><p>Known only from the type locality.</p></tp:treatment-sec><tp:treatment-sec><!--Section generated to contain objects referenced in tp:taxon-treatment.--><fig id="F37" position="float" orientation="portrait"><label>Figure 37.</label><caption><p>Distribution map of the sixteen new species from the genus <italic><tp:taxon-name><tp:taxon-name-part taxon-name-part-type="genus" reg="Pseudopoda">Pseudopoda</tp:taxon-name-part></tp:taxon-name></italic>. The numbers represent the different species <bold>1</bold><italic><tp:taxon-name><tp:taxon-name-part taxon-name-part-type="genus" reg="Pseudopoda">P.</tp:taxon-name-part><tp:taxon-name-part taxon-name-part-type="species" reg="chayuensis">chayuensis</tp:taxon-name-part></tp:taxon-name></italic> Zhao &amp; Li, sp. n. <bold>2</bold><italic><tp:taxon-name><tp:taxon-name-part taxon-name-part-type="genus" reg="Pseudopoda">P.</tp:taxon-name-part><tp:taxon-name-part taxon-name-part-type="species" reg="colubrina">colubrina</tp:taxon-name-part></tp:taxon-name></italic> Zhao &amp; Li, sp. n. <bold>3</bold><italic><tp:taxon-name><tp:taxon-name-part taxon-name-part-type="genus" reg="Pseudopoda">P.</tp:taxon-name-part><tp:taxon-name-part taxon-name-part-type="species" reg="conaensis">conaensis</tp:taxon-name-part></tp:taxon-name></italic> Zhao &amp; Li, sp. n. <bold>4</bold><italic><tp:taxon-name><tp:taxon-name-part taxon-name-part-type="genus" reg="Pseudopoda">P.</tp:taxon-name-part><tp:taxon-name-part taxon-name-part-type="species" reg="daxing">daxing</tp:taxon-name-part></tp:taxon-name></italic> Zhao &amp; Li, sp. n. <bold>5</bold><italic><tp:taxon-name><tp:taxon-name-part taxon-name-part-type="genus" reg="Pseudopoda">P.</tp:taxon-name-part><tp:taxon-name-part taxon-name-part-type="species" reg="gexiao">gexiao</tp:taxon-name-part></tp:taxon-name></italic> Zhao &amp; Li, sp. n. <bold>6</bold><italic><tp:taxon-name><tp:taxon-name-part taxon-name-part-type="genus" reg="Pseudopoda">P.</tp:taxon-name-part><tp:taxon-name-part taxon-name-part-type="species" reg="maeklongensis">maeklongensis</tp:taxon-name-part></tp:taxon-name></italic> Zhao &amp; Li, sp. n. <bold>7</bold><italic><tp:taxon-name><tp:taxon-name-part taxon-name-part-type="genus" reg="Pseudopoda">P.</tp:taxon-name-part><tp:taxon-name-part taxon-name-part-type="species" reg="medogensis">medogensis</tp:taxon-name-part></tp:taxon-name></italic> Zhao &amp; Li, sp. n. <bold>8</bold><italic><tp:taxon-name><tp:taxon-name-part taxon-name-part-type="genus" reg="Pseudopoda">P.</tp:taxon-name-part><tp:taxon-name-part taxon-name-part-type="species" reg="nyingchiensis">nyingchiensis</tp:taxon-name-part></tp:taxon-name></italic> Zhao &amp; Li, sp. n. <bold>9</bold><italic><tp:taxon-name><tp:taxon-name-part taxon-name-part-type="genus" reg="Pseudopoda">P.</tp:taxon-name-part><tp:taxon-name-part taxon-name-part-type="species" reg="putaoensis">putaoensis</tp:taxon-name-part></tp:taxon-name></italic> Zhao &amp; Li, sp. n. <bold>10</bold><italic><tp:taxon-name><tp:taxon-name-part taxon-name-part-type="genus" reg="Pseudopoda">P.</tp:taxon-name-part><tp:taxon-name-part taxon-name-part-type="species" reg="shacunensis">shacunensis</tp:taxon-name-part></tp:taxon-name></italic> Zhao &amp; Li, sp. n. <bold>11</bold><italic><tp:taxon-name><tp:taxon-name-part taxon-name-part-type="genus" reg="Pseudopoda">P.</tp:taxon-name-part><tp:taxon-name-part taxon-name-part-type="species" reg="shuo">shuo</tp:taxon-name-part></tp:taxon-name></italic> Zhao &amp; Li, sp. n. <bold>12</bold><italic><tp:taxon-name><tp:taxon-name-part taxon-name-part-type="genus" reg="Pseudopoda">P.</tp:taxon-name-part><tp:taxon-name-part taxon-name-part-type="species" reg="subbirmanica">subbirmanica</tp:taxon-name-part></tp:taxon-name></italic> Zhao &amp; Li, sp. n. <bold>13</bold><italic><tp:taxon-name><tp:taxon-name-part taxon-name-part-type="genus" reg="Pseudopoda">P.</tp:taxon-name-part><tp:taxon-name-part taxon-name-part-type="species" reg="titan">titan</tp:taxon-name-part></tp:taxon-name></italic> Zhao &amp; Li, sp. n. <bold>14</bold><italic><tp:taxon-name><tp:taxon-name-part taxon-name-part-type="genus" reg="Pseudopoda">P.</tp:taxon-name-part><tp:taxon-name-part taxon-name-part-type="species" reg="xia">xia</tp:taxon-name-part></tp:taxon-name></italic> Zhao &amp; Li, sp. n. <bold>15</bold><italic><tp:taxon-name><tp:taxon-name-part taxon-name-part-type="genus" reg="Pseudopoda">P.</tp:taxon-name-part><tp:taxon-name-part taxon-name-part-type="species" reg="yuanjiangensis">yuanjiangensis</tp:taxon-name-part></tp:taxon-name></italic> Zhao &amp; Li, sp. n. <bold>16</bold><italic><tp:taxon-name><tp:taxon-name-part taxon-name-part-type="genus" reg="Pseudopoda">P.</tp:taxon-name-part><tp:taxon-name-part taxon-name-part-type="species" reg="zixiensis">zixiensis</tp:taxon-name-part></tp:taxon-name></italic> Zhao &amp; Li, sp. n.</p></caption><graphic xmlns:xlink="http://www.w3.org/1999/xlink" xlink:href="zookeys-791-107-g037.jpg" position="float" orientation="portrait" xlink:type="simple" id="oo_236774.jpg"/></fig><fig id="F16" position="float" orientation="portrait"><label>Figure 16.</label><caption><p><italic><tp:taxon-name><tp:taxon-name-part taxon-name-part-type="genus" reg="Pseudopoda">Pseudopoda</tp:taxon-name-part><tp:taxon-name-part taxon-name-part-type="species" reg="nyingchiensis">nyingchiensis</tp:taxon-name-part></tp:taxon-name></italic> Zhao &amp; Li, sp. n., right palp of male holotype, horizontally flipped for the sake of comparison. <bold>A</bold> Prolateral view <bold>B</bold> Ventral view <bold>C</bold> Retrolateral view. Scale bar equal for <bold>A, B, C</bold>.</p></caption><graphic xmlns:xlink="http://www.w3.org/1999/xlink" xlink:href="zookeys-791-107-g016.jpg" position="float" orientation="portrait" xlink:type="simple" id="oo_236753.jpg"/></fig><fig id="F17" position="float" orientation="portrait"><label>Figure 17.</label><caption><p><italic><tp:taxon-name><tp:taxon-name-part taxon-name-part-type="genus" reg="Pseudopoda">Pseudopoda</tp:taxon-name-part><tp:taxon-name-part taxon-name-part-type="species" reg="nyingchiensis">nyingchiensis</tp:taxon-name-part></tp:taxon-name></italic> Zhao &amp; Li, sp. n., male holotype. Right bulb horizontally flipped for the sake of comparison. <bold>A</bold> Bulb, ventral view <bold>B</bold> Bulb, dorsal view <bold>C</bold> Habitus, dorsal view <bold>D</bold> Habitus, ventral view. Scale bar equal for <bold>A, B</bold>.</p></caption><graphic xmlns:xlink="http://www.w3.org/1999/xlink" xlink:href="zookeys-791-107-g017.jpg" position="float" orientation="portrait" xlink:type="simple" id="oo_236754.jpg"/></fig></tp:treatment-sec><ref-list><ref id="B5"><mixed-citation xmlns:xlink="http://www.w3.org/1999/xlink" xlink:type="simple"><person-group><name name-style="western"><surname>Jäger</surname><given-names>P</given-names></name></person-group> (<year>2001</year>) <article-title>Diversität der Riesenkrabbenspinnen im Himalaya – die Radiation zweier Gattungen in den Schneetropen (<tp:taxon-name><tp:taxon-name-part taxon-name-part-type="order">Araneae</tp:taxon-name-part></tp:taxon-name>, <tp:taxon-name><tp:taxon-name-part taxon-name-part-type="family">Sparassidae</tp:taxon-name-part></tp:taxon-name>, <tp:taxon-name><tp:taxon-name-part taxon-name-part-type="subfamily">Heteropodinae</tp:taxon-name-part></tp:taxon-name>).</article-title><source>Courier Forschungsinstitut Senckenberg</source><volume>232</volume>: <fpage>1</fpage>–<lpage>136</lpage>.</mixed-citation></ref><ref id="B6"><mixed-citation xmlns:xlink="http://www.w3.org/1999/xlink" xlink:type="simple"><person-group><name name-style="western"><surname>Jäger</surname><given-names>P</given-names></name></person-group> (<year>2015</year>) <article-title>Conductor-less and vertically niched: new species of the genus <italic><tp:taxon-name><tp:taxon-name-part taxon-name-part-type="genus">Pseudopoda</tp:taxon-name-part></tp:taxon-name></italic> (<tp:taxon-name><tp:taxon-name-part taxon-name-part-type="order">Araneae</tp:taxon-name-part></tp:taxon-name>: <tp:taxon-name><tp:taxon-name-part taxon-name-part-type="family">Sparassidae</tp:taxon-name-part></tp:taxon-name>: <tp:taxon-name><tp:taxon-name-part taxon-name-part-type="subfamily">Heteropodinae</tp:taxon-name-part></tp:taxon-name>) from Myanmar.</article-title><source>Arachnology</source><volume>16</volume>(<issue>9</issue>): <fpage>333</fpage>–<lpage>350</lpage>. <ext-link xlink:type="simple" ext-link-type="doi" xlink:href="10.13156/arac.2015.16.9.333">https://doi.org/10.13156/arac.2015.16.9.333</ext-link></mixed-citation></ref></ref-list></tp:taxon-treatment>
