# Supplementary material for: Sixteen new species of the genus Pseudopoda Jäger, 2000 from China, Myanmar, and Thailand (Sparassidae, Heteropodinae)
Source: Zookeys. 2018 Oct 22;(791):107–61. doi: 10.3897/zookeys.791.28137 (PMC6205991; doi:10.3897/zookeys.791.28137)
Supplement: XML Treatment for Pseudopoda titan [file zookeys.791.28137-treatment14.xml]

<!DOCTYPE tp:taxon-treatment
  PUBLIC "-//TaxonX//DTD Taxonomic Treatment Publishing DTD v0 20100105//EN" "tax-treatment-NSO.dtd">
<tp:taxon-treatment xmlns:tp="http://www.plazi.org/taxpub"><tp:treatment-meta><kwd-group><label>Taxon classification</label><kwd><named-content xmlns:xlink="http://www.w3.org/1999/xlink" content-type="kingdom">Animalia</named-content></kwd><kwd><named-content xmlns:xlink="http://www.w3.org/1999/xlink" content-type="order">Araneae</named-content></kwd><kwd><named-content xmlns:xlink="http://www.w3.org/1999/xlink" content-type="family">Sparassidae</named-content></kwd></kwd-group><mixed-citation publication-type="journal"><person-group><name><surname>Jiang</surname><given-names>Tongyao</given-names></name><name><surname>Zhao</surname><given-names>Qingyuan</given-names></name><name><surname>Li</surname><given-names>Shuqiang</given-names></name></person-group><article-title>Sixteen new species of the genus <italic><tp:taxon-name><tp:taxon-name-part taxon-name-part-type="genus" reg="Pseudopoda">Pseudopoda</tp:taxon-name-part></tp:taxon-name></italic> Jäger, 2000 from China, Myanmar, and Thailand (<tp:taxon-name><tp:taxon-name-part taxon-name-part-type="family">Sparassidae</tp:taxon-name-part></tp:taxon-name>, <tp:taxon-name><tp:taxon-name-part taxon-name-part-type="subfamily">Heteropodinae</tp:taxon-name-part></tp:taxon-name>)</article-title><source>Zookeys</source><day>22</day><month>10</month><year>2018</year><volume>2018</volume><issue>791</issue><fpage>107</fpage><lpage>161</lpage><pub-id pub-id-type="doi">10.3897/zookeys.791.28137</pub-id></mixed-citation></tp:treatment-meta><tp:nomenclature><tp:taxon-name>
                <tp:taxon-name-part taxon-name-part-type="genus" reg="Pseudopoda">Pseudopoda</tp:taxon-name-part>
                <tp:taxon-name-part taxon-name-part-type="species" reg="titan">titan</tp:taxon-name-part>
                <object-id xmlns:xlink="http://www.w3.org/1999/xlink" content-type="zoobank" xlink:type="simple">http://zoobank.org/D3CCBE41-AE88-4583-9BE6-4EC20DEA3366</object-id>
              </tp:taxon-name><tp:taxon-authority>Zhao &amp; Li</tp:taxon-authority><tp:taxon-status xmlns:xlink="http://www.w3.org/1999/xlink" xlink:type="simple">sp. n.</tp:taxon-status><xref ref-type="fig" rid="F28">Figs 28</xref><xref ref-type="fig" rid="F29">, 29</xref><xref ref-type="fig" rid="F30">, 30</xref><xref ref-type="fig" rid="F37">, 37</xref></tp:nomenclature><tp:treatment-sec sec-type="type material" id="SECID0E4OAI"><title>Type material.</title><p><bold>Holotype</bold> ♂: Myanmar, Kachin State, Putao, Hponkanrazi Wildlife Sanctuary, roadside between Camp 2 to Camp 3, <named-content xmlns:xlink="http://www.w3.org/1999/xlink" content-type="dwc:verbatimCoordinates" xlink:type="simple"><named-content content-type="geo-json" specific-use="{&#34;type&#34;:&#34;Point&#34;,&#34;coordinates&#34;:[96.982217,27.614450]}" id="NCID0EIPAI" xlink:type="simple">27°36.867'N, 96°58.933'E</named-content></named-content>, 2491 m, 15 XII 2016, J. Wu. <bold>Paratype</bold>: 1 ♀, same locality as holotype, 12 V 2017, J. Wu &amp; Z. Chen.</p></tp:treatment-sec><tp:treatment-sec sec-type="etymology" id="SECID0EPPAI"><title>Etymology.</title><p>The specific name is derived from the name of giants in Greek myth, referring to the gigantic size of this species; noun in apposition.</p></tp:treatment-sec><tp:treatment-sec sec-type="diagnosis" id="SECID0EUPAI"><title>Diagnosis.</title><p>Large-sized <italic><tp:taxon-name><tp:taxon-name-part taxon-name-part-type="genus" reg="Pseudopoda">Pseudopoda</tp:taxon-name-part></tp:taxon-name></italic> species. Male resembles <italic><tp:taxon-name><tp:taxon-name-part taxon-name-part-type="genus" reg="Pseudopoda">P.</tp:taxon-name-part><tp:taxon-name-part taxon-name-part-type="species" reg="emei">emei</tp:taxon-name-part></tp:taxon-name></italic> Zhang, Zhang &amp; Zhang, 2013 (see <xref ref-type="bibr" rid="B16">Zhang et al. 2013b</xref>: 44, figs 18–33), <italic><tp:taxon-name><tp:taxon-name-part taxon-name-part-type="genus" reg="Pseudopoda">P.</tp:taxon-name-part><tp:taxon-name-part taxon-name-part-type="species" reg="namkhan">namkhan</tp:taxon-name-part></tp:taxon-name></italic> Jäger, Pathoumthong &amp; Vedel, 2006 (see <xref ref-type="bibr" rid="B10">Jäger et al. 2006</xref>: 222, figs 20–28, 35–40) and <italic><tp:taxon-name><tp:taxon-name-part taxon-name-part-type="genus" reg="Pseudopoda">P.</tp:taxon-name-part><tp:taxon-name-part taxon-name-part-type="species" reg="mediana">mediana</tp:taxon-name-part></tp:taxon-name></italic> Quan, Zhong &amp; Liu, 2014 (see <xref ref-type="bibr" rid="B13">Quan et al. 2014</xref>: 562, figs 6A–C, 7A–C, 8A–D, 9A–C) by: tip of embolus sharply curved and pointing prolaterally (Figure <xref ref-type="fig" rid="F29">29A, B</xref>). It can be distinguished from the three congeners by the following combination of characters: 1. dRTA well developed, curved, and finger-like (Figure <xref ref-type="fig" rid="F28">28A–C</xref>; straight and significantly shorter in <italic><tp:taxon-name><tp:taxon-name-part taxon-name-part-type="genus" reg="Pseudopoda">P.</tp:taxon-name-part><tp:taxon-name-part taxon-name-part-type="species" reg="emei">emei</tp:taxon-name-part></tp:taxon-name></italic> and <italic><tp:taxon-name><tp:taxon-name-part taxon-name-part-type="genus" reg="Pseudopoda">P.</tp:taxon-name-part><tp:taxon-name-part taxon-name-part-type="species" reg="mediana">mediana</tp:taxon-name-part></tp:taxon-name></italic>; broadened in <italic><tp:taxon-name><tp:taxon-name-part taxon-name-part-type="genus" reg="Pseudopoda">P.</tp:taxon-name-part><tp:taxon-name-part taxon-name-part-type="species" reg="namkhan">namkhan</tp:taxon-name-part></tp:taxon-name></italic>); 2. tip of embolus slightly broadened (Figure <xref ref-type="fig" rid="F29">29B</xref>; filiform in <italic><tp:taxon-name><tp:taxon-name-part taxon-name-part-type="genus" reg="Pseudopoda">P.</tp:taxon-name-part><tp:taxon-name-part taxon-name-part-type="species" reg="emei">emei</tp:taxon-name-part></tp:taxon-name></italic>); 3. significantly larger in body size.</p><fig id="F28" position="float" orientation="portrait"><label>Figure 28.</label><caption><p><italic><tp:taxon-name><tp:taxon-name-part taxon-name-part-type="genus" reg="Pseudopoda">Pseudopoda</tp:taxon-name-part><tp:taxon-name-part taxon-name-part-type="species" reg="titan">titan</tp:taxon-name-part></tp:taxon-name></italic> Zhao &amp; Li, sp. n., left palp of male holotype. <bold>A</bold> Prolateral view <bold>B</bold> Ventral view <bold>C</bold> Retrolateral view. Scale bar equal for <bold>A, B, C</bold>.</p></caption><graphic xmlns:xlink="http://www.w3.org/1999/xlink" xlink:href="zookeys-791-107-g028.jpg" position="float" orientation="portrait" xlink:type="simple" id="oo_236765.jpg"/></fig><fig id="F29" position="float" orientation="portrait"><label>Figure 29.</label><caption><p><italic><tp:taxon-name><tp:taxon-name-part taxon-name-part-type="genus" reg="Pseudopoda">Pseudopoda</tp:taxon-name-part><tp:taxon-name-part taxon-name-part-type="species" reg="titan">titan</tp:taxon-name-part></tp:taxon-name></italic> Zhao &amp; Li, sp. n., male holotype. <bold>A</bold> Bulb, ventral view <bold>B</bold> Bulb, dorsal view <bold>C</bold> Habitus, dorsal view <bold>D</bold> Habitus, ventral view. Scale bar equal for <bold>A, B</bold>.</p></caption><graphic xmlns:xlink="http://www.w3.org/1999/xlink" xlink:href="zookeys-791-107-g029.jpg" position="float" orientation="portrait" xlink:type="simple" id="oo_236766.jpg"/></fig><p>Female resembles those of <italic><tp:taxon-name><tp:taxon-name-part taxon-name-part-type="genus" reg="Pseudopoda">P.</tp:taxon-name-part><tp:taxon-name-part taxon-name-part-type="species" reg="gemina">gemina</tp:taxon-name-part></tp:taxon-name></italic> Jäger, Pathoumthong &amp; Vedel, 2006 (see <xref ref-type="bibr" rid="B10">Jäger et al. 2006</xref>: 222, figs 14–19, 33–34) and <italic><tp:taxon-name><tp:taxon-name-part taxon-name-part-type="genus" reg="Pseudopoda">P.</tp:taxon-name-part><tp:taxon-name-part taxon-name-part-type="species" reg="recta">recta</tp:taxon-name-part></tp:taxon-name></italic> Jäger &amp; Ono, 2001 (see <xref ref-type="bibr" rid="B8">Jäger and Ono 2001</xref>: 25, figs 17–22) by: 1. median margin of lateral lobe converged (Figure <xref ref-type="fig" rid="F30">30A</xref>); 2. slender loops of internal duct system running transversally (Figure <xref ref-type="fig" rid="F30">30E</xref>). It can be distinguished from the two congeners by the following combination of characters: 1. posterior incisions of lateral lobes distinct (Figure <xref ref-type="fig" rid="F30">30A, B</xref>; absent in <italic><tp:taxon-name><tp:taxon-name-part taxon-name-part-type="genus" reg="Pseudopoda">P.</tp:taxon-name-part><tp:taxon-name-part taxon-name-part-type="species" reg="recta">recta</tp:taxon-name-part></tp:taxon-name></italic> and <italic><tp:taxon-name><tp:taxon-name-part taxon-name-part-type="genus" reg="Pseudopoda">P.</tp:taxon-name-part><tp:taxon-name-part taxon-name-part-type="species" reg="gemina">gemina</tp:taxon-name-part></tp:taxon-name></italic>); 2. converging part of anterior margins of lateral lobes T-shaped (Figure <xref ref-type="fig" rid="F30">30A</xref>).</p><fig id="F30" position="float" orientation="portrait"><label>Figure 30.</label><caption><p><italic><tp:taxon-name><tp:taxon-name-part taxon-name-part-type="genus" reg="Pseudopoda">Pseudopoda</tp:taxon-name-part><tp:taxon-name-part taxon-name-part-type="species" reg="titan">titan</tp:taxon-name-part></tp:taxon-name></italic> Zhao &amp; Li, sp. n., paratype female. <bold>A</bold> Epigyne, ventral view <bold>B</bold> Vulva, dorsal view <bold>C</bold> Habitus, dorsal view <bold>D</bold> Habitus, ventral view <bold>E</bold> Schematic course of internal duct system, dorsal view.</p></caption><graphic xmlns:xlink="http://www.w3.org/1999/xlink" xlink:href="zookeys-791-107-g030.jpg" position="float" orientation="portrait" xlink:type="simple" id="oo_236767.jpg"/></fig></tp:treatment-sec><tp:treatment-sec sec-type="description" id="SECID0EQYAI"><title>Description.</title><p>Male (holotype). Body length 19.0, DS length 9.0, DS width 8.0, OS length 10.0, OS width 6.5. Eyes: AME 0.29, ALE 0.38, PME 0.33, PLE 0.38, AME-AME 0.30, AME-ALE 0.13, PME-PME 0.38, PME-PLE 0.60, AME-PME 0.46, ALE-ALE 0.38, CH AME 0.31, CH ALE 0.38. Leg formula: II-I-IV-III. Spination: palp 131, 101, 3100; legs: femur I-III 323, IV 321; patella I-II 101, III-IV 100; tibia I-III 2226, IV 2126; metatarsus I-II 1014, III 2025, IV 2424. Measurements of palp and legs: palp 14.4 (5.1, 2.1, 2.8, -, 4.5), leg I 48.2 (11.5, 4.5, 13.5, 14.0, 4.7), leg II 52.1 (13.5, 4.7, 14.0, 15.0, 4.7), leg III 37.6 (11, 3.7, 10.0, 9.5, 3.4), leg IV 40.6 (11.0, 3.6, 11.0, 11.0, 4.0). Promargin of chelicerae with three teeth, retromargin with four teeth, cheliceral furrow with ca. 30 denticles.</p><p>Palp as in diagnosis. Cymbium slender, with distinct retrolateral bulge beside bulb. RTA arising basally from tibia (Figure <xref ref-type="fig" rid="F28">28A–C</xref>). Sperm duct running submarginally retrolaterally in tegulum. Embolus arising from tegulum at 10 o’clock position, broad, almost straight in ventral view. Tip of embolus leaf-like, sharply curved, and pointing prolaterally. Embolic projection present as two additional triangular rims near the tip. Conductor arising from the tegulum at 12 to 1 o’clock position (Figure <xref ref-type="fig" rid="F29">29A, B</xref>).</p><p>Coloration in ethanol: carapace yellowish brown. Radial furrows and fovea dark brown. Dorsal opisthosoma reddish brown, with white dots and yellow patches. Legs orange. Ventral opisthosoma with two pairs of longitudinal lines composed of orange dots (Figure <xref ref-type="fig" rid="F29">29C, D</xref>).</p><p>Female (paratype). Body length 19.0, DS length 9.0, DS width 8.0, OS length 10.0, OS width 6.5. Eyes: AME 0.40, ALE 0.43, PME 0.30, PLE 0.43, AME-AME 0.34, AME-ALE 0.19, PME-PME 0.46, PME-PLE 0.68, AME-PME 0.53, ALE-PLE 0.47, CH AME 0.47, CH ALE 0.47. Leg formula: II-I-IV-III. Spination: palp 131, 101, 3110, 2020; legs: femur I-III 323, IV 321; patella I-II 101, III-IV 100; tibia I-II 2226, III-IV 2126; metatarsus I-II 1014, III 2024, IV 2037. Measurements of palp and legs: palp 12.6 (4.0, 2.0, 2.6, -, 4.0), leg I 37.5 (11.5, 4.1, 10.0, 9.0, 2.9), leg II <!--PageBreak--><!--PageBreak-->40.2 (11.5, 4.2, 11.5, 10.0, 3.0), leg III 29.1 (8.5, 3.3, 8.0, 6.5, 2.8), leg IV 30.1 (9.0, 3.0, 8.0, 7.5, 2.6). Promargin of chelicerae with three teeth, retromargin with four teeth. Cheliceral furrow with ca. 30 denticles.</p><p>Epigyne as in diagnosis. Epigynal field longer in transverse axis, with distinct anterior bands and trilobate anterior margin. Lateral lobes longer in transverse axis, sub-rectangular but narrower laterally. Posterior incision of lateral lobe distinct, near the posterior meeting point of lateral lobes (Figure <xref ref-type="fig" rid="F30">30A</xref>). Lateral loops of internal duct system running transversally, covered by first winding in dorsal view (Figure <xref ref-type="fig" rid="F30">30B, E</xref>).</p><p>Coloration in ethanol: as in male but generally darker (Figure <xref ref-type="fig" rid="F30">30C, D</xref>).</p></tp:treatment-sec><tp:treatment-sec sec-type="distribution" id="SECID0E1ZAI"><title>Distribution.</title><p>Known only from the type locality.</p></tp:treatment-sec><tp:treatment-sec><!--Section generated to contain objects referenced in tp:taxon-treatment.--><fig id="F37" position="float" orientation="portrait"><label>Figure 37.</label><caption><p>Distribution map of the sixteen new species from the genus <italic><tp:taxon-name><tp:taxon-name-part taxon-name-part-type="genus" reg="Pseudopoda">Pseudopoda</tp:taxon-name-part></tp:taxon-name></italic>. The numbers represent the different species <bold>1</bold><italic><tp:taxon-name><tp:taxon-name-part taxon-name-part-type="genus" reg="Pseudopoda">P.</tp:taxon-name-part><tp:taxon-name-part taxon-name-part-type="species" reg="chayuensis">chayuensis</tp:taxon-name-part></tp:taxon-name></italic> Zhao &amp; Li, sp. n. <bold>2</bold><italic><tp:taxon-name><tp:taxon-name-part taxon-name-part-type="genus" reg="Pseudopoda">P.</tp:taxon-name-part><tp:taxon-name-part taxon-name-part-type="species" reg="colubrina">colubrina</tp:taxon-name-part></tp:taxon-name></italic> Zhao &amp; Li, sp. n. <bold>3</bold><italic><tp:taxon-name><tp:taxon-name-part taxon-name-part-type="genus" reg="Pseudopoda">P.</tp:taxon-name-part><tp:taxon-name-part taxon-name-part-type="species" reg="conaensis">conaensis</tp:taxon-name-part></tp:taxon-name></italic> Zhao &amp; Li, sp. n. <bold>4</bold><italic><tp:taxon-name><tp:taxon-name-part taxon-name-part-type="genus" reg="Pseudopoda">P.</tp:taxon-name-part><tp:taxon-name-part taxon-name-part-type="species" reg="daxing">daxing</tp:taxon-name-part></tp:taxon-name></italic> Zhao &amp; Li, sp. n. <bold>5</bold><italic><tp:taxon-name><tp:taxon-name-part taxon-name-part-type="genus" reg="Pseudopoda">P.</tp:taxon-name-part><tp:taxon-name-part taxon-name-part-type="species" reg="gexiao">gexiao</tp:taxon-name-part></tp:taxon-name></italic> Zhao &amp; Li, sp. n. <bold>6</bold><italic><tp:taxon-name><tp:taxon-name-part taxon-name-part-type="genus" reg="Pseudopoda">P.</tp:taxon-name-part><tp:taxon-name-part taxon-name-part-type="species" reg="maeklongensis">maeklongensis</tp:taxon-name-part></tp:taxon-name></italic> Zhao &amp; Li, sp. n. <bold>7</bold><italic><tp:taxon-name><tp:taxon-name-part taxon-name-part-type="genus" reg="Pseudopoda">P.</tp:taxon-name-part><tp:taxon-name-part taxon-name-part-type="species" reg="medogensis">medogensis</tp:taxon-name-part></tp:taxon-name></italic> Zhao &amp; Li, sp. n. <bold>8</bold><italic><tp:taxon-name><tp:taxon-name-part taxon-name-part-type="genus" reg="Pseudopoda">P.</tp:taxon-name-part><tp:taxon-name-part taxon-name-part-type="species" reg="nyingchiensis">nyingchiensis</tp:taxon-name-part></tp:taxon-name></italic> Zhao &amp; Li, sp. n. <bold>9</bold><italic><tp:taxon-name><tp:taxon-name-part taxon-name-part-type="genus" reg="Pseudopoda">P.</tp:taxon-name-part><tp:taxon-name-part taxon-name-part-type="species" reg="putaoensis">putaoensis</tp:taxon-name-part></tp:taxon-name></italic> Zhao &amp; Li, sp. n. <bold>10</bold><italic><tp:taxon-name><tp:taxon-name-part taxon-name-part-type="genus" reg="Pseudopoda">P.</tp:taxon-name-part><tp:taxon-name-part taxon-name-part-type="species" reg="shacunensis">shacunensis</tp:taxon-name-part></tp:taxon-name></italic> Zhao &amp; Li, sp. n. <bold>11</bold><italic><tp:taxon-name><tp:taxon-name-part taxon-name-part-type="genus" reg="Pseudopoda">P.</tp:taxon-name-part><tp:taxon-name-part taxon-name-part-type="species" reg="shuo">shuo</tp:taxon-name-part></tp:taxon-name></italic> Zhao &amp; Li, sp. n. <bold>12</bold><italic><tp:taxon-name><tp:taxon-name-part taxon-name-part-type="genus" reg="Pseudopoda">P.</tp:taxon-name-part><tp:taxon-name-part taxon-name-part-type="species" reg="subbirmanica">subbirmanica</tp:taxon-name-part></tp:taxon-name></italic> Zhao &amp; Li, sp. n. <bold>13</bold><italic><tp:taxon-name><tp:taxon-name-part taxon-name-part-type="genus" reg="Pseudopoda">P.</tp:taxon-name-part><tp:taxon-name-part taxon-name-part-type="species" reg="titan">titan</tp:taxon-name-part></tp:taxon-name></italic> Zhao &amp; Li, sp. n. <bold>14</bold><italic><tp:taxon-name><tp:taxon-name-part taxon-name-part-type="genus" reg="Pseudopoda">P.</tp:taxon-name-part><tp:taxon-name-part taxon-name-part-type="species" reg="xia">xia</tp:taxon-name-part></tp:taxon-name></italic> Zhao &amp; Li, sp. n. <bold>15</bold><italic><tp:taxon-name><tp:taxon-name-part taxon-name-part-type="genus" reg="Pseudopoda">P.</tp:taxon-name-part><tp:taxon-name-part taxon-name-part-type="species" reg="yuanjiangensis">yuanjiangensis</tp:taxon-name-part></tp:taxon-name></italic> Zhao &amp; Li, sp. n. <bold>16</bold><italic><tp:taxon-name><tp:taxon-name-part taxon-name-part-type="genus" reg="Pseudopoda">P.</tp:taxon-name-part><tp:taxon-name-part taxon-name-part-type="species" reg="zixiensis">zixiensis</tp:taxon-name-part></tp:taxon-name></italic> Zhao &amp; Li, sp. n.</p></caption><graphic xmlns:xlink="http://www.w3.org/1999/xlink" xlink:href="zookeys-791-107-g037.jpg" position="float" orientation="portrait" xlink:type="simple" id="oo_236774.jpg"/></fig></tp:treatment-sec><ref-list><ref id="B16"><mixed-citation xmlns:xlink="http://www.w3.org/1999/xlink" xlink:type="simple"><person-group><name name-style="western"><surname>Zhang</surname><given-names>F</given-names></name><name name-style="western"><surname>Zhang</surname><given-names>BS</given-names></name><name name-style="western"><surname>Zhang</surname><given-names>ZS</given-names></name></person-group> (<year>2013b</year>) <article-title>New species of <italic><tp:taxon-name><tp:taxon-name-part taxon-name-part-type="genus">Pseudopoda</tp:taxon-name-part></tp:taxon-name></italic> Jäger, 2000 from southern China (<tp:taxon-name><tp:taxon-name-part taxon-name-part-type="order">Araneae</tp:taxon-name-part></tp:taxon-name>, <tp:taxon-name><tp:taxon-name-part taxon-name-part-type="family">Sparassidae</tp:taxon-name-part></tp:taxon-name>).</article-title><source>ZooKeys</source><volume>361</volume>: <fpage>37</fpage>–<lpage>60</lpage><ext-link xlink:type="simple" ext-link-type="doi" xlink:href="10.3897/zookeys.361.6089">https://doi.org/10.3897/zookeys.361.6089</ext-link></mixed-citation></ref><ref id="B10"><mixed-citation xmlns:xlink="http://www.w3.org/1999/xlink" xlink:type="simple"><person-group><name name-style="western"><surname>Jäger</surname><given-names>P</given-names></name><name name-style="western"><surname>Pathoumthong</surname><given-names>B</given-names></name><name name-style="western"><surname>Vedel</surname><given-names>V</given-names></name></person-group> (<year>2006</year>) <article-title>First record of the genus <italic><tp:taxon-name><tp:taxon-name-part taxon-name-part-type="genus">Pseudopoda</tp:taxon-name-part></tp:taxon-name></italic> Jäger 2000 in Laos with description of new species (<tp:taxon-name><tp:taxon-name-part taxon-name-part-type="class">Arachnida</tp:taxon-name-part></tp:taxon-name>, <tp:taxon-name><tp:taxon-name-part taxon-name-part-type="order">Araneae</tp:taxon-name-part></tp:taxon-name>, <tp:taxon-name><tp:taxon-name-part taxon-name-part-type="family">Sparassidae</tp:taxon-name-part></tp:taxon-name>).</article-title><source>Senckenbergiana Biologica</source><volume>86</volume>: <fpage>219</fpage>–<lpage>228</lpage>.</mixed-citation></ref><ref id="B13"><mixed-citation xmlns:xlink="http://www.w3.org/1999/xlink" xlink:type="simple"><person-group><name name-style="western"><surname>Quan</surname><given-names>D</given-names></name><name name-style="western"><surname>Zhong</surname><given-names>Y</given-names></name><name name-style="western"><surname>Liu</surname><given-names>J</given-names></name></person-group> (<year>2014</year>) <article-title>Four <italic><tp:taxon-name><tp:taxon-name-part taxon-name-part-type="genus">Pseudopoda</tp:taxon-name-part></tp:taxon-name></italic> species (<tp:taxon-name><tp:taxon-name-part taxon-name-part-type="order">Araneae</tp:taxon-name-part></tp:taxon-name>: <tp:taxon-name><tp:taxon-name-part taxon-name-part-type="family">Sparassidae</tp:taxon-name-part></tp:taxon-name>) from southern China.</article-title><source>Zootaxa</source><volume>3754</volume>(<issue>5</issue>): <fpage>555</fpage>–<lpage>571</lpage>. <ext-link xlink:type="simple" ext-link-type="doi" xlink:href="10.11646/zootaxa.3754.5.2">https://doi.org/10.11646/zootaxa.3754.5.2</ext-link></mixed-citation></ref><ref id="B8"><mixed-citation xmlns:xlink="http://www.w3.org/1999/xlink" xlink:type="simple"><person-group><name name-style="western"><surname>Jäger</surname><given-names>P</given-names></name><name name-style="western"><surname>Ono</surname><given-names>H</given-names></name></person-group> (<year>2001</year>) <article-title>First records of the genera <italic><tp:taxon-name><tp:taxon-name-part taxon-name-part-type="genus">Pseudopoda</tp:taxon-name-part></tp:taxon-name></italic>, <italic><tp:taxon-name><tp:taxon-name-part taxon-name-part-type="genus">Sinopoda</tp:taxon-name-part></tp:taxon-name></italic>, and <italic><tp:taxon-name><tp:taxon-name-part taxon-name-part-type="genus">Olios</tp:taxon-name-part></tp:taxon-name></italic> from Taiwan with descriptions of four new species (<tp:taxon-name><tp:taxon-name-part taxon-name-part-type="order">Araneae</tp:taxon-name-part></tp:taxon-name>: <tp:taxon-name><tp:taxon-name-part taxon-name-part-type="family">Sparassidae</tp:taxon-name-part></tp:taxon-name>).</article-title><source>Acta Arachnologica</source><volume>50</volume>: <fpage>21</fpage>–<lpage>29</lpage>. <ext-link xlink:type="simple" ext-link-type="doi" xlink:href="10.2476/asjaa.50.21">https://doi.org/10.2476/asjaa.50.21</ext-link></mixed-citation></ref></ref-list></tp:taxon-treatment>
