# Supplementary material for: Sixteen new species of the genus Pseudopoda Jäger, 2000 from China, Myanmar, and Thailand (Sparassidae, Heteropodinae)
Source: Zookeys. 2018 Oct 22;(791):107–61. doi: 10.3897/zookeys.791.28137 (PMC6205991; doi:10.3897/zookeys.791.28137)
Supplement: XML Treatment for Pseudopoda xia [file zookeys.791.28137-treatment15.xml]

<!DOCTYPE tp:taxon-treatment
  PUBLIC "-//TaxonX//DTD Taxonomic Treatment Publishing DTD v0 20100105//EN" "tax-treatment-NSO.dtd">
<tp:taxon-treatment xmlns:tp="http://www.plazi.org/taxpub"><tp:treatment-meta><kwd-group><label>Taxon classification</label><kwd><named-content xmlns:xlink="http://www.w3.org/1999/xlink" content-type="kingdom">Animalia</named-content></kwd><kwd><named-content xmlns:xlink="http://www.w3.org/1999/xlink" content-type="order">Araneae</named-content></kwd><kwd><named-content xmlns:xlink="http://www.w3.org/1999/xlink" content-type="family">Sparassidae</named-content></kwd></kwd-group><mixed-citation publication-type="journal"><person-group><name><surname>Jiang</surname><given-names>Tongyao</given-names></name><name><surname>Zhao</surname><given-names>Qingyuan</given-names></name><name><surname>Li</surname><given-names>Shuqiang</given-names></name></person-group><article-title>Sixteen new species of the genus <italic><tp:taxon-name><tp:taxon-name-part taxon-name-part-type="genus" reg="Pseudopoda">Pseudopoda</tp:taxon-name-part></tp:taxon-name></italic> Jäger, 2000 from China, Myanmar, and Thailand (<tp:taxon-name><tp:taxon-name-part taxon-name-part-type="family">Sparassidae</tp:taxon-name-part></tp:taxon-name>, <tp:taxon-name><tp:taxon-name-part taxon-name-part-type="subfamily">Heteropodinae</tp:taxon-name-part></tp:taxon-name>)</article-title><source>Zookeys</source><day>22</day><month>10</month><year>2018</year><volume>2018</volume><issue>791</issue><fpage>107</fpage><lpage>161</lpage><pub-id pub-id-type="doi">10.3897/zookeys.791.28137</pub-id></mixed-citation></tp:treatment-meta><tp:nomenclature><tp:taxon-name>
                <tp:taxon-name-part taxon-name-part-type="genus" reg="Pseudopoda">Pseudopoda</tp:taxon-name-part>
                <tp:taxon-name-part taxon-name-part-type="species" reg="xia">xia</tp:taxon-name-part>
                <object-id xmlns:xlink="http://www.w3.org/1999/xlink" content-type="zoobank" xlink:type="simple">http://zoobank.org/0BDB0064-B929-45F0-A6B8-A0BD071F6F56</object-id>
              </tp:taxon-name><tp:taxon-authority>Zhao &amp; Li</tp:taxon-authority><tp:taxon-status xmlns:xlink="http://www.w3.org/1999/xlink" xlink:type="simple">sp. n.</tp:taxon-status><xref ref-type="fig" rid="F31">Figs 31</xref><xref ref-type="fig" rid="F32">, 32</xref><xref ref-type="fig" rid="F37">, 37</xref><!--PageBreak--><!--PageBreak--></tp:nomenclature><tp:treatment-sec sec-type="type material" id="SECID0EW2AI"><title>Type material.</title><p><bold>Holotype</bold> ♂: Myanmar, Kachin State, Putao, around Ziradum Village, <named-content xmlns:xlink="http://www.w3.org/1999/xlink" content-type="dwc:verbatimCoordinates" xlink:type="simple"><named-content content-type="geo-json" specific-use="{&#34;type&#34;:&#34;Point&#34;,&#34;coordinates&#34;:[97.109667,27.557750]}" id="NCID0EB3AI" xlink:type="simple">27°33.465'N, 97°06.580'E</named-content></named-content>, 1051 m, 8 V 2017, J. Wu &amp; Z. Chen.</p></tp:treatment-sec><tp:treatment-sec sec-type="etymology" id="SECID0EG3AI"><title>Etymology.</title><p>The specific name is derived from the Chinese Pinyin word ‘jimpness’ (xiá), referring to the narrow abdomen of this species; noun in apposition.</p></tp:treatment-sec><tp:treatment-sec sec-type="diagnosis" id="SECID0EL3AI"><title>Diagnosis.</title><p>Small-sized <italic><tp:taxon-name><tp:taxon-name-part taxon-name-part-type="genus" reg="Pseudopoda">Pseudopoda</tp:taxon-name-part></tp:taxon-name></italic> species. Male resembles <italic><tp:taxon-name><tp:taxon-name-part taxon-name-part-type="genus" reg="Pseudopoda">P.</tp:taxon-name-part><tp:taxon-name-part taxon-name-part-type="species" reg="brauni">brauni</tp:taxon-name-part></tp:taxon-name></italic> Jäger, 2001 (see <xref ref-type="bibr" rid="B5">Jäger 2001</xref>: 44, figs 26d–g, 27a–d), <italic><tp:taxon-name><tp:taxon-name-part taxon-name-part-type="genus" reg="Pseudopoda">P.</tp:taxon-name-part><tp:taxon-name-part taxon-name-part-type="species" reg="trisuliensis">trisuliensis</tp:taxon-name-part></tp:taxon-name></italic> Jäger, 2001 (see <xref ref-type="bibr" rid="B5">Jäger 2001</xref>: 42, figure 28f–j), <italic><tp:taxon-name><tp:taxon-name-part taxon-name-part-type="genus" reg="Pseudopoda">P.</tp:taxon-name-part><tp:taxon-name-part taxon-name-part-type="species" reg="prompta">prompta</tp:taxon-name-part></tp:taxon-name></italic> (O. Pickard-Cambridge, 1885) (see <xref ref-type="bibr" rid="B4">Jäger 2000</xref>: 63, figs 1–15) and <italic><tp:taxon-name><tp:taxon-name-part taxon-name-part-type="genus" reg="Pseudopoda">P.</tp:taxon-name-part><tp:taxon-name-part taxon-name-part-type="species" reg="confusa">confusa</tp:taxon-name-part></tp:taxon-name></italic> Jäger, Pathoumthong &amp; Vedel, 2006 (see <xref ref-type="bibr" rid="B10">Jäger et al. 2006</xref>: 220, figs 1–13, 29–32) by: embolus running near the prolateral margin of tegulum in ventral view. It can be distinguished from the four congeners by the following combination of characters: 1. RTA simple, with only one apex (Figure <xref ref-type="fig" rid="F31">31B, C</xref>; RTA with two apices in <italic><tp:taxon-name><tp:taxon-name-part taxon-name-part-type="genus" reg="Pseudopoda">P.</tp:taxon-name-part><tp:taxon-name-part taxon-name-part-type="species" reg="confusa">confusa</tp:taxon-name-part></tp:taxon-name></italic>); 2. tegulum with a distinct sub-triangular protrusion near the retrolateral margin (Figure <xref ref-type="fig" rid="F32">32A</xref>; absent in <italic><tp:taxon-name><tp:taxon-name-part taxon-name-part-type="genus" reg="Pseudopoda">P.</tp:taxon-name-part><tp:taxon-name-part taxon-name-part-type="species" reg="prompta">prompta</tp:taxon-name-part></tp:taxon-name></italic> and <italic><tp:taxon-name><tp:taxon-name-part taxon-name-part-type="genus" reg="Pseudopoda">P.</tp:taxon-name-part><tp:taxon-name-part taxon-name-part-type="species" reg="confusa">confusa</tp:taxon-name-part></tp:taxon-name></italic>; a blunt hump present on tegulum near the basal part of embolus in <italic><tp:taxon-name><tp:taxon-name-part taxon-name-part-type="genus" reg="Pseudopoda">P.</tp:taxon-name-part><tp:taxon-name-part taxon-name-part-type="species" reg="trisuliensis">trisuliensis</tp:taxon-name-part></tp:taxon-name></italic> and <italic><tp:taxon-name><tp:taxon-name-part taxon-name-part-type="genus" reg="Pseudopoda">P.</tp:taxon-name-part><tp:taxon-name-part taxon-name-part-type="species" reg="brauni">brauni</tp:taxon-name-part></tp:taxon-name></italic>); 3. embolus with an extra rim running along the distal part of it (Figure <xref ref-type="fig" rid="F32">32B</xref>; absent or indistinct in <italic><tp:taxon-name><tp:taxon-name-part taxon-name-part-type="genus" reg="Pseudopoda">P.</tp:taxon-name-part><tp:taxon-name-part taxon-name-part-type="species" reg="prompta">prompta</tp:taxon-name-part></tp:taxon-name></italic> and <italic><tp:taxon-name><tp:taxon-name-part taxon-name-part-type="genus" reg="Pseudopoda">P.</tp:taxon-name-part><tp:taxon-name-part taxon-name-part-type="species" reg="confusa">confusa</tp:taxon-name-part></tp:taxon-name></italic>).</p></tp:treatment-sec><tp:treatment-sec sec-type="description" id="SECID0ENBBI"><title>Description.</title><p>Male (holotype). Body length 7.6, DS length 3.1, DS width 3.2, OS length 4.5, OS width 2.2. Eyes: AME 0.15, ALE 0.19, PME 0.15, PLE 0.21, AME-AME 0.12, AME-ALE 0.06, PME-PME 0.14, PME-PLE 0.25, AME-PME 0.21, ALE-PLE 0.24, CH AME 0.16, CH ALE 0.10. Leg formula: I-II-IV-III. Spination: palp 131, 101, 2101; legs: femur I-III 323, IV 322; patella I-II 101, III-IV 001; tibia I 2226, II-III 2116, IV 2126; metatarsus I 1014, II 0014, III 2024, IV 3026. Measurements of palp and legs: palp 5.8 (1.9, 0.9, 1.0, -, 2.0), leg I 28.6 (7.5, 1.8, 8.2, 8.5, 2.6), leg II 26.3 (7.5, .18, 7.0, 7.5, 2.5), leg III 19.1 (5.5, 1.3, 5.2, 5.5, 1.6), leg IV 25.5 (7.0, 2.0, 6.8, 7.5, 2.2). Promargin of chelicerae with three teeth, retromargin with four teeth. Cheliceral furrow with ca. 15 denticles.</p><p>Palp as in diagnosis. Cymbium slender, slightly elongated distally. RTA arising basally from tibia (Figure <xref ref-type="fig" rid="F31">31A–C</xref>). Tegulum with an additional ridge emerging basally, <!--PageBreak-->and running distally, ending with a sub-triangular protrusion pointing at the basal part of embolus. Sperm duct running submarginally retrolaterally in tegulum, visible near the base of embolus as an S-shaped duct. Embolus arising from tegulum at 9 to 10 o’clock position. Wrinkles present below the distal part on embolus. Tip of embolus with indention. Conductor arising from tegulum at 1 to 2 o’clock position, slender, bent basally and then directed prolaterally (Figure <xref ref-type="fig" rid="F32">32A, B</xref>).</p><fig id="F31" position="float" orientation="portrait"><label>Figure 31.</label><caption><p><italic><tp:taxon-name><tp:taxon-name-part taxon-name-part-type="genus" reg="Pseudopoda">Pseudopoda</tp:taxon-name-part><tp:taxon-name-part taxon-name-part-type="species" reg="xia">xia</tp:taxon-name-part></tp:taxon-name></italic> Zhao &amp; Li, sp. n., left palp of male holotype. <bold>A</bold> Prolateral view <bold>B</bold> Ventral view <bold>C</bold> Retrolateral view. Scale bar equal for <bold>A, B, C</bold>.</p></caption><graphic xmlns:xlink="http://www.w3.org/1999/xlink" xlink:href="zookeys-791-107-g031.jpg" position="float" orientation="portrait" xlink:type="simple" id="oo_236768.jpg"/></fig><fig id="F32" position="float" orientation="portrait"><label>Figure 32.</label><caption><p><italic><tp:taxon-name><tp:taxon-name-part taxon-name-part-type="genus" reg="Pseudopoda">Pseudopoda</tp:taxon-name-part><tp:taxon-name-part taxon-name-part-type="species" reg="xia">xia</tp:taxon-name-part></tp:taxon-name></italic> Zhao &amp; Li, sp. n., male holotype. <bold>A</bold> Bulb, ventral view <bold>B</bold> Bulb, dorsal view <bold>C</bold> Habitus, dorsal view <bold>D</bold> Habitus, ventral view.</p></caption><graphic xmlns:xlink="http://www.w3.org/1999/xlink" xlink:href="zookeys-791-107-g032.jpg" position="float" orientation="portrait" xlink:type="simple" id="oo_236769.jpg"/></fig><!--PageBreak--><!--PageBreak--><p>Coloration in ethanol: carapace yellow. Radial furrows and fovea black. Dorsal opisthosoma orange, with black pattern and white dots. Ventral opisthosoma with a pair of longitudinal white bands. Legs yellow to orange, with randomly distributed black dots and patches (Figure <xref ref-type="fig" rid="F32">32C, D</xref>).</p><p>Female. Unknown.</p></tp:treatment-sec><tp:treatment-sec sec-type="distribution" id="SECID0EHEBI"><title>Distribution.</title><p>Known only from the type locality.</p></tp:treatment-sec><tp:treatment-sec><!--Section generated to contain objects referenced in tp:taxon-treatment.--><fig id="F37" position="float" orientation="portrait"><label>Figure 37.</label><caption><p>Distribution map of the sixteen new species from the genus <italic><tp:taxon-name><tp:taxon-name-part taxon-name-part-type="genus" reg="Pseudopoda">Pseudopoda</tp:taxon-name-part></tp:taxon-name></italic>. The numbers represent the different species <bold>1</bold><italic><tp:taxon-name><tp:taxon-name-part taxon-name-part-type="genus" reg="Pseudopoda">P.</tp:taxon-name-part><tp:taxon-name-part taxon-name-part-type="species" reg="chayuensis">chayuensis</tp:taxon-name-part></tp:taxon-name></italic> Zhao &amp; Li, sp. n. <bold>2</bold><italic><tp:taxon-name><tp:taxon-name-part taxon-name-part-type="genus" reg="Pseudopoda">P.</tp:taxon-name-part><tp:taxon-name-part taxon-name-part-type="species" reg="colubrina">colubrina</tp:taxon-name-part></tp:taxon-name></italic> Zhao &amp; Li, sp. n. <bold>3</bold><italic><tp:taxon-name><tp:taxon-name-part taxon-name-part-type="genus" reg="Pseudopoda">P.</tp:taxon-name-part><tp:taxon-name-part taxon-name-part-type="species" reg="conaensis">conaensis</tp:taxon-name-part></tp:taxon-name></italic> Zhao &amp; Li, sp. n. <bold>4</bold><italic><tp:taxon-name><tp:taxon-name-part taxon-name-part-type="genus" reg="Pseudopoda">P.</tp:taxon-name-part><tp:taxon-name-part taxon-name-part-type="species" reg="daxing">daxing</tp:taxon-name-part></tp:taxon-name></italic> Zhao &amp; Li, sp. n. <bold>5</bold><italic><tp:taxon-name><tp:taxon-name-part taxon-name-part-type="genus" reg="Pseudopoda">P.</tp:taxon-name-part><tp:taxon-name-part taxon-name-part-type="species" reg="gexiao">gexiao</tp:taxon-name-part></tp:taxon-name></italic> Zhao &amp; Li, sp. n. <bold>6</bold><italic><tp:taxon-name><tp:taxon-name-part taxon-name-part-type="genus" reg="Pseudopoda">P.</tp:taxon-name-part><tp:taxon-name-part taxon-name-part-type="species" reg="maeklongensis">maeklongensis</tp:taxon-name-part></tp:taxon-name></italic> Zhao &amp; Li, sp. n. <bold>7</bold><italic><tp:taxon-name><tp:taxon-name-part taxon-name-part-type="genus" reg="Pseudopoda">P.</tp:taxon-name-part><tp:taxon-name-part taxon-name-part-type="species" reg="medogensis">medogensis</tp:taxon-name-part></tp:taxon-name></italic> Zhao &amp; Li, sp. n. <bold>8</bold><italic><tp:taxon-name><tp:taxon-name-part taxon-name-part-type="genus" reg="Pseudopoda">P.</tp:taxon-name-part><tp:taxon-name-part taxon-name-part-type="species" reg="nyingchiensis">nyingchiensis</tp:taxon-name-part></tp:taxon-name></italic> Zhao &amp; Li, sp. n. <bold>9</bold><italic><tp:taxon-name><tp:taxon-name-part taxon-name-part-type="genus" reg="Pseudopoda">P.</tp:taxon-name-part><tp:taxon-name-part taxon-name-part-type="species" reg="putaoensis">putaoensis</tp:taxon-name-part></tp:taxon-name></italic> Zhao &amp; Li, sp. n. <bold>10</bold><italic><tp:taxon-name><tp:taxon-name-part taxon-name-part-type="genus" reg="Pseudopoda">P.</tp:taxon-name-part><tp:taxon-name-part taxon-name-part-type="species" reg="shacunensis">shacunensis</tp:taxon-name-part></tp:taxon-name></italic> Zhao &amp; Li, sp. n. <bold>11</bold><italic><tp:taxon-name><tp:taxon-name-part taxon-name-part-type="genus" reg="Pseudopoda">P.</tp:taxon-name-part><tp:taxon-name-part taxon-name-part-type="species" reg="shuo">shuo</tp:taxon-name-part></tp:taxon-name></italic> Zhao &amp; Li, sp. n. <bold>12</bold><italic><tp:taxon-name><tp:taxon-name-part taxon-name-part-type="genus" reg="Pseudopoda">P.</tp:taxon-name-part><tp:taxon-name-part taxon-name-part-type="species" reg="subbirmanica">subbirmanica</tp:taxon-name-part></tp:taxon-name></italic> Zhao &amp; Li, sp. n. <bold>13</bold><italic><tp:taxon-name><tp:taxon-name-part taxon-name-part-type="genus" reg="Pseudopoda">P.</tp:taxon-name-part><tp:taxon-name-part taxon-name-part-type="species" reg="titan">titan</tp:taxon-name-part></tp:taxon-name></italic> Zhao &amp; Li, sp. n. <bold>14</bold><italic><tp:taxon-name><tp:taxon-name-part taxon-name-part-type="genus" reg="Pseudopoda">P.</tp:taxon-name-part><tp:taxon-name-part taxon-name-part-type="species" reg="xia">xia</tp:taxon-name-part></tp:taxon-name></italic> Zhao &amp; Li, sp. n. <bold>15</bold><italic><tp:taxon-name><tp:taxon-name-part taxon-name-part-type="genus" reg="Pseudopoda">P.</tp:taxon-name-part><tp:taxon-name-part taxon-name-part-type="species" reg="yuanjiangensis">yuanjiangensis</tp:taxon-name-part></tp:taxon-name></italic> Zhao &amp; Li, sp. n. <bold>16</bold><italic><tp:taxon-name><tp:taxon-name-part taxon-name-part-type="genus" reg="Pseudopoda">P.</tp:taxon-name-part><tp:taxon-name-part taxon-name-part-type="species" reg="zixiensis">zixiensis</tp:taxon-name-part></tp:taxon-name></italic> Zhao &amp; Li, sp. n.</p></caption><graphic xmlns:xlink="http://www.w3.org/1999/xlink" xlink:href="zookeys-791-107-g037.jpg" position="float" orientation="portrait" xlink:type="simple" id="oo_236774.jpg"/></fig></tp:treatment-sec><ref-list><ref id="B5"><mixed-citation xmlns:xlink="http://www.w3.org/1999/xlink" xlink:type="simple"><person-group><name name-style="western"><surname>Jäger</surname><given-names>P</given-names></name></person-group> (<year>2001</year>) <article-title>Diversität der Riesenkrabbenspinnen im Himalaya – die Radiation zweier Gattungen in den Schneetropen (<tp:taxon-name><tp:taxon-name-part taxon-name-part-type="order">Araneae</tp:taxon-name-part></tp:taxon-name>, <tp:taxon-name><tp:taxon-name-part taxon-name-part-type="family">Sparassidae</tp:taxon-name-part></tp:taxon-name>, <tp:taxon-name><tp:taxon-name-part taxon-name-part-type="subfamily">Heteropodinae</tp:taxon-name-part></tp:taxon-name>).</article-title><source>Courier Forschungsinstitut Senckenberg</source><volume>232</volume>: <fpage>1</fpage>–<lpage>136</lpage>.</mixed-citation></ref><ref id="B4"><mixed-citation xmlns:xlink="http://www.w3.org/1999/xlink" xlink:type="simple"><person-group><name name-style="western"><surname>Jäger</surname><given-names>P</given-names></name></person-group> (<year>2000</year>) Two new heteropodine genera from southern continental Asia (<tp:taxon-name><tp:taxon-name-part taxon-name-part-type="order">Araneae</tp:taxon-name-part></tp:taxon-name>: <tp:taxon-name><tp:taxon-name-part taxon-name-part-type="family">Sparassidae</tp:taxon-name-part></tp:taxon-name>) Acta Arachnologica 49: 61–71. <ext-link xlink:type="simple" ext-link-type="doi" xlink:href="10.2476/asjaa.49.61">https://doi.org/10.2476/asjaa.49.61</ext-link></mixed-citation></ref><ref id="B10"><mixed-citation xmlns:xlink="http://www.w3.org/1999/xlink" xlink:type="simple"><person-group><name name-style="western"><surname>Jäger</surname><given-names>P</given-names></name><name name-style="western"><surname>Pathoumthong</surname><given-names>B</given-names></name><name name-style="western"><surname>Vedel</surname><given-names>V</given-names></name></person-group> (<year>2006</year>) <article-title>First record of the genus <italic><tp:taxon-name><tp:taxon-name-part taxon-name-part-type="genus">Pseudopoda</tp:taxon-name-part></tp:taxon-name></italic> Jäger 2000 in Laos with description of new species (<tp:taxon-name><tp:taxon-name-part taxon-name-part-type="class">Arachnida</tp:taxon-name-part></tp:taxon-name>, <tp:taxon-name><tp:taxon-name-part taxon-name-part-type="order">Araneae</tp:taxon-name-part></tp:taxon-name>, <tp:taxon-name><tp:taxon-name-part taxon-name-part-type="family">Sparassidae</tp:taxon-name-part></tp:taxon-name>).</article-title><source>Senckenbergiana Biologica</source><volume>86</volume>: <fpage>219</fpage>–<lpage>228</lpage>.</mixed-citation></ref></ref-list></tp:taxon-treatment>
