# Supplementary material for: Sixteen new species of the genus Pseudopoda Jäger, 2000 from China, Myanmar, and Thailand (Sparassidae, Heteropodinae)
Source: Zookeys. 2018 Oct 22;(791):107–61. doi: 10.3897/zookeys.791.28137 (PMC6205991; doi:10.3897/zookeys.791.28137)
Supplement: XML Treatment for Pseudopoda yuanjiangensis [file zookeys.791.28137-treatment16.xml]

<!DOCTYPE tp:taxon-treatment
  PUBLIC "-//TaxonX//DTD Taxonomic Treatment Publishing DTD v0 20100105//EN" "tax-treatment-NSO.dtd">
<tp:taxon-treatment xmlns:tp="http://www.plazi.org/taxpub"><tp:treatment-meta><kwd-group><label>Taxon classification</label><kwd><named-content xmlns:xlink="http://www.w3.org/1999/xlink" content-type="kingdom">Animalia</named-content></kwd><kwd><named-content xmlns:xlink="http://www.w3.org/1999/xlink" content-type="order">Araneae</named-content></kwd><kwd><named-content xmlns:xlink="http://www.w3.org/1999/xlink" content-type="family">Sparassidae</named-content></kwd></kwd-group><mixed-citation publication-type="journal"><person-group><name><surname>Jiang</surname><given-names>Tongyao</given-names></name><name><surname>Zhao</surname><given-names>Qingyuan</given-names></name><name><surname>Li</surname><given-names>Shuqiang</given-names></name></person-group><article-title>Sixteen new species of the genus <italic><tp:taxon-name><tp:taxon-name-part taxon-name-part-type="genus" reg="Pseudopoda">Pseudopoda</tp:taxon-name-part></tp:taxon-name></italic> Jäger, 2000 from China, Myanmar, and Thailand (<tp:taxon-name><tp:taxon-name-part taxon-name-part-type="family">Sparassidae</tp:taxon-name-part></tp:taxon-name>, <tp:taxon-name><tp:taxon-name-part taxon-name-part-type="subfamily">Heteropodinae</tp:taxon-name-part></tp:taxon-name>)</article-title><source>Zookeys</source><day>22</day><month>10</month><year>2018</year><volume>2018</volume><issue>791</issue><fpage>107</fpage><lpage>161</lpage><pub-id pub-id-type="doi">10.3897/zookeys.791.28137</pub-id></mixed-citation></tp:treatment-meta><tp:nomenclature><tp:taxon-name>
                <tp:taxon-name-part taxon-name-part-type="genus" reg="Pseudopoda">Pseudopoda</tp:taxon-name-part>
                <tp:taxon-name-part taxon-name-part-type="species" reg="yuanjiangensis">yuanjiangensis</tp:taxon-name-part>
                <object-id xmlns:xlink="http://www.w3.org/1999/xlink" content-type="zoobank" xlink:type="simple">http://zoobank.org/DD1ABF58-C8DB-4E7C-AEC3-B66ADC60EF51</object-id>
              </tp:taxon-name><tp:taxon-authority>Zhao &amp; Li</tp:taxon-authority><tp:taxon-status xmlns:xlink="http://www.w3.org/1999/xlink" xlink:type="simple">sp. n.</tp:taxon-status><xref ref-type="fig" rid="F33">Figs 33</xref><xref ref-type="fig" rid="F37">, 37</xref></tp:nomenclature><tp:treatment-sec sec-type="type material" id="SECID0E4FBI"><title>Type material.</title><p><bold>Holotype</bold> ♀: China, Yunnan Province, Yuxi City, Yuanjiang County, Yangchajie Village Nature Reserve, <named-content xmlns:xlink="http://www.w3.org/1999/xlink" content-type="dwc:verbatimCoordinates" xlink:type="simple"><named-content content-type="geo-json" specific-use="{&#34;type&#34;:&#34;Point&#34;,&#34;coordinates&#34;:[101.759400,23.660533]}" id="NCID0EIGBI" xlink:type="simple">23°39.632'N, 101°45.564'E</named-content></named-content>, 2114 m, 4 VI 2015, Z. Chen &amp; F. Li.</p></tp:treatment-sec><tp:treatment-sec sec-type="etymology" id="SECID0ENGBI"><title>Etymology.</title><p>The specific name refers to the type locality; adjective.</p></tp:treatment-sec><tp:treatment-sec sec-type="diagnosis" id="SECID0ESGBI"><title>Diagnosis.</title><p>Small to median-sized <italic><tp:taxon-name><tp:taxon-name-part taxon-name-part-type="genus" reg="Pseudopoda">Pseudopoda</tp:taxon-name-part></tp:taxon-name></italic> species. Female resembles <italic><tp:taxon-name><tp:taxon-name-part taxon-name-part-type="genus" reg="Pseudopoda">P.</tp:taxon-name-part><tp:taxon-name-part taxon-name-part-type="species" reg="bibulba">bibulba</tp:taxon-name-part></tp:taxon-name></italic> (Xu &amp; Yin, 2000) (see <xref ref-type="bibr" rid="B11">Jäger and Vedel 2007</xref>: 15, figs 44–59) by: internal duct system with distinct lateral loops visible through cuticle in ventral view as rounded patches (Figure <xref ref-type="fig" rid="F33">33A</xref>). It can be distinguished from the latter species by the following combination of characters: 1. anterior bands distinct (Figure <xref ref-type="fig" rid="F33">33A</xref>; absent in <italic><tp:taxon-name><tp:taxon-name-part taxon-name-part-type="genus" reg="Pseudopoda">P.</tp:taxon-name-part><tp:taxon-name-part taxon-name-part-type="species" reg="bibulba">bibulba</tp:taxon-name-part></tp:taxon-name></italic>); 2. lateral lobes much longer in transverse axis, with anterior margins bending posteriolaterally (Figure <xref ref-type="fig" rid="F33">33A</xref>; anterior margins bending anteriolaterally and then directed medially in <italic><tp:taxon-name><tp:taxon-name-part taxon-name-part-type="genus" reg="Pseudopoda">P.</tp:taxon-name-part><tp:taxon-name-part taxon-name-part-type="species" reg="bibulba">bibulba</tp:taxon-name-part></tp:taxon-name></italic>).</p><fig id="F33" position="float" orientation="portrait"><label>Figure 33.</label><caption><p><italic><tp:taxon-name><tp:taxon-name-part taxon-name-part-type="genus" reg="Pseudopoda">Pseudopoda</tp:taxon-name-part><tp:taxon-name-part taxon-name-part-type="species" reg="yuanjiangensis">yuanjiangensis</tp:taxon-name-part></tp:taxon-name></italic> Zhao &amp; Li, sp. n., female holotype. <bold>A</bold> Epigyne, ventral view <bold>B</bold> Vulva, dorsal view <bold>C</bold> Habitus, dorsal view <bold>D</bold> Habitus, ventral view <bold>E</bold> Schematic course of internal duct system, dorsal view.</p></caption><graphic xmlns:xlink="http://www.w3.org/1999/xlink" xlink:href="zookeys-791-107-g033.jpg" position="float" orientation="portrait" xlink:type="simple" id="oo_236770.jpg"/></fig></tp:treatment-sec><tp:treatment-sec sec-type="description" id="SECID0ESJBI"><title>Description.</title><p>Female (holotype). Body length 8.5, DS length 2.8, DS width 2.7, OS length 5.7, OS width 4.0. Eyes: AME 0.18, ALE 0.28, PME 0.21, PLE 0.32, AME-AME 0.19, AME-ALE 0.11, PME-PME 0.28, PME-PLE 0.37, AME-PME 0.40, ALE-PLE 0.31, CH AME 0.35, CH ALE 0.30. Leg formula: II-I-IV-III. Spination: palp 131, 101, 2121, 1004; legs: femur I-II 323, III 322, IV 331; patella I-IV 001; tibia I-III 2026, IV 2025; metatarsus I-II 2024, III 3025, IV 3037. Measurements of palp and legs: palp 5.8 (1.7, 1.0, 1.3, -, 1.8), leg I 13.9 (4.0, 1.9, 3.5, 3.2, 1.3), leg II 15.2 (4.3, 2.1, 4.0, 3.4, 1.4), leg III 12.3 (3.7, 1.6, 3.1, 2.8, 1.1), leg IV 13.4 (4.1, 1.6, 3.3, 3.2, 1.2). Promargin of chelicerae with three teeth, retromargin with four teeth. Cheliceral furrow with ca. 38 denticles.</p><p>Epigyne as in diagnosis. Epigynal field longer in transverse axis, with anterior bands and trilobate anterior margin. Lateral lobes slightly converged on the central axis. Posterior incision of lateral lobe distinct, near the meeting point of lateral lobes. (Figure <xref ref-type="fig" rid="F33">33A, B</xref>).</p><p>Coloration in ethanol: carapace yellowish brown. Radial furrows and fovea dark brown. Dorsal opisthosoma reddish brown, with a bright transverse band in the posterior half. Legs yellowish brown, with randomly distributed reddish brown dots (Figure <xref ref-type="fig" rid="F33">33C, D</xref>).</p><p>Male. Unknown.</p></tp:treatment-sec><tp:treatment-sec sec-type="distribution" id="SECID0EEKBI"><title>Distribution.</title><p>Known only from the type locality.</p></tp:treatment-sec><tp:treatment-sec><!--Section generated to contain objects referenced in tp:taxon-treatment.--><fig id="F37" position="float" orientation="portrait"><label>Figure 37.</label><caption><p>Distribution map of the sixteen new species from the genus <italic><tp:taxon-name><tp:taxon-name-part taxon-name-part-type="genus" reg="Pseudopoda">Pseudopoda</tp:taxon-name-part></tp:taxon-name></italic>. The numbers represent the different species <bold>1</bold><italic><tp:taxon-name><tp:taxon-name-part taxon-name-part-type="genus" reg="Pseudopoda">P.</tp:taxon-name-part><tp:taxon-name-part taxon-name-part-type="species" reg="chayuensis">chayuensis</tp:taxon-name-part></tp:taxon-name></italic> Zhao &amp; Li, sp. n. <bold>2</bold><italic><tp:taxon-name><tp:taxon-name-part taxon-name-part-type="genus" reg="Pseudopoda">P.</tp:taxon-name-part><tp:taxon-name-part taxon-name-part-type="species" reg="colubrina">colubrina</tp:taxon-name-part></tp:taxon-name></italic> Zhao &amp; Li, sp. n. <bold>3</bold><italic><tp:taxon-name><tp:taxon-name-part taxon-name-part-type="genus" reg="Pseudopoda">P.</tp:taxon-name-part><tp:taxon-name-part taxon-name-part-type="species" reg="conaensis">conaensis</tp:taxon-name-part></tp:taxon-name></italic> Zhao &amp; Li, sp. n. <bold>4</bold><italic><tp:taxon-name><tp:taxon-name-part taxon-name-part-type="genus" reg="Pseudopoda">P.</tp:taxon-name-part><tp:taxon-name-part taxon-name-part-type="species" reg="daxing">daxing</tp:taxon-name-part></tp:taxon-name></italic> Zhao &amp; Li, sp. n. <bold>5</bold><italic><tp:taxon-name><tp:taxon-name-part taxon-name-part-type="genus" reg="Pseudopoda">P.</tp:taxon-name-part><tp:taxon-name-part taxon-name-part-type="species" reg="gexiao">gexiao</tp:taxon-name-part></tp:taxon-name></italic> Zhao &amp; Li, sp. n. <bold>6</bold><italic><tp:taxon-name><tp:taxon-name-part taxon-name-part-type="genus" reg="Pseudopoda">P.</tp:taxon-name-part><tp:taxon-name-part taxon-name-part-type="species" reg="maeklongensis">maeklongensis</tp:taxon-name-part></tp:taxon-name></italic> Zhao &amp; Li, sp. n. <bold>7</bold><italic><tp:taxon-name><tp:taxon-name-part taxon-name-part-type="genus" reg="Pseudopoda">P.</tp:taxon-name-part><tp:taxon-name-part taxon-name-part-type="species" reg="medogensis">medogensis</tp:taxon-name-part></tp:taxon-name></italic> Zhao &amp; Li, sp. n. <bold>8</bold><italic><tp:taxon-name><tp:taxon-name-part taxon-name-part-type="genus" reg="Pseudopoda">P.</tp:taxon-name-part><tp:taxon-name-part taxon-name-part-type="species" reg="nyingchiensis">nyingchiensis</tp:taxon-name-part></tp:taxon-name></italic> Zhao &amp; Li, sp. n. <bold>9</bold><italic><tp:taxon-name><tp:taxon-name-part taxon-name-part-type="genus" reg="Pseudopoda">P.</tp:taxon-name-part><tp:taxon-name-part taxon-name-part-type="species" reg="putaoensis">putaoensis</tp:taxon-name-part></tp:taxon-name></italic> Zhao &amp; Li, sp. n. <bold>10</bold><italic><tp:taxon-name><tp:taxon-name-part taxon-name-part-type="genus" reg="Pseudopoda">P.</tp:taxon-name-part><tp:taxon-name-part taxon-name-part-type="species" reg="shacunensis">shacunensis</tp:taxon-name-part></tp:taxon-name></italic> Zhao &amp; Li, sp. n. <bold>11</bold><italic><tp:taxon-name><tp:taxon-name-part taxon-name-part-type="genus" reg="Pseudopoda">P.</tp:taxon-name-part><tp:taxon-name-part taxon-name-part-type="species" reg="shuo">shuo</tp:taxon-name-part></tp:taxon-name></italic> Zhao &amp; Li, sp. n. <bold>12</bold><italic><tp:taxon-name><tp:taxon-name-part taxon-name-part-type="genus" reg="Pseudopoda">P.</tp:taxon-name-part><tp:taxon-name-part taxon-name-part-type="species" reg="subbirmanica">subbirmanica</tp:taxon-name-part></tp:taxon-name></italic> Zhao &amp; Li, sp. n. <bold>13</bold><italic><tp:taxon-name><tp:taxon-name-part taxon-name-part-type="genus" reg="Pseudopoda">P.</tp:taxon-name-part><tp:taxon-name-part taxon-name-part-type="species" reg="titan">titan</tp:taxon-name-part></tp:taxon-name></italic> Zhao &amp; Li, sp. n. <bold>14</bold><italic><tp:taxon-name><tp:taxon-name-part taxon-name-part-type="genus" reg="Pseudopoda">P.</tp:taxon-name-part><tp:taxon-name-part taxon-name-part-type="species" reg="xia">xia</tp:taxon-name-part></tp:taxon-name></italic> Zhao &amp; Li, sp. n. <bold>15</bold><italic><tp:taxon-name><tp:taxon-name-part taxon-name-part-type="genus" reg="Pseudopoda">P.</tp:taxon-name-part><tp:taxon-name-part taxon-name-part-type="species" reg="yuanjiangensis">yuanjiangensis</tp:taxon-name-part></tp:taxon-name></italic> Zhao &amp; Li, sp. n. <bold>16</bold><italic><tp:taxon-name><tp:taxon-name-part taxon-name-part-type="genus" reg="Pseudopoda">P.</tp:taxon-name-part><tp:taxon-name-part taxon-name-part-type="species" reg="zixiensis">zixiensis</tp:taxon-name-part></tp:taxon-name></italic> Zhao &amp; Li, sp. n.</p></caption><graphic xmlns:xlink="http://www.w3.org/1999/xlink" xlink:href="zookeys-791-107-g037.jpg" position="float" orientation="portrait" xlink:type="simple" id="oo_236774.jpg"/></fig></tp:treatment-sec><ref-list><ref id="B11"><mixed-citation xmlns:xlink="http://www.w3.org/1999/xlink" xlink:type="simple"><person-group><name name-style="western"><surname>Jäger</surname><given-names>P</given-names></name><name name-style="western"><surname>Vedel</surname><given-names>V</given-names></name></person-group> (<year>2007</year>) <article-title><tp:taxon-name><tp:taxon-name-part taxon-name-part-type="family">Sparassidae</tp:taxon-name-part></tp:taxon-name> of China 4. The genus <italic><tp:taxon-name><tp:taxon-name-part taxon-name-part-type="genus">Pseudopoda</tp:taxon-name-part></tp:taxon-name></italic> (<tp:taxon-name><tp:taxon-name-part taxon-name-part-type="order">Araneae</tp:taxon-name-part></tp:taxon-name>: <tp:taxon-name><tp:taxon-name-part taxon-name-part-type="family">Sparassidae</tp:taxon-name-part></tp:taxon-name>) in Yunnan Province.</article-title><source>Zootaxa</source><volume>1623</volume>: <fpage>1</fpage>–<lpage>38</lpage>.</mixed-citation></ref></ref-list></tp:taxon-treatment>
